# Supplementary material for: Parameters of visual processing abnormalities in adults with body image concerns
Source: PLoS One. 2018 Nov 26;13(11):e0207585. doi: 10.1371/journal.pone.0207585 (PMC6261110; doi:10.1371/journal.pone.0207585)
Supplement: S1 Data — (XLSX) [file pone.0207585.s001.xlsx]

## Sheet: Sheet1
ID	Group	Age	Gender	Vision	Diagnosis	ABI	Drugs	DCQ	Affect	AVeryLong_Upright	AVeryLong_Inverted	ALong_Upright	ALong_Inverted	AShort_Upright	AShort_Inverted	AVeryShort_Upright	A_VeryShort_Inverted	RTVeryLong_Upright	RTVeryLong_Inverted	RTLong_Upright	RTLong_Inverted	RTShort_Upright	RTShort_Inverted	RTVeryShort_Upright	RT_VeryShort_Inverted	AVeryHard_Upright	AVeryHard_Inverted	AHard_Upright	AHard_Inverted	AEasy_Upright	AEasy_Inverted	AVeryEasy_Upright	AVeryEasy_Inverted	RTVeryHard_Upright	RTVeryHard_Inverted	RTHard_Upright	RTHard_Inverted	RTEasy_Upright	RTEasy_Inverted	RTVeryEasy_Upright	RTVeryEasy_Inverted
1	Low	22	2	1	2	2	2	1	8	71	66	84	43	75	68	84	65	885	848	916	921	645	595	985	955	45	40	71	54	78	57	79	70	615	734	513	685	646	749	757	778
2	Low	33	2	1	2	2	2	3	8	74	63	46	66	77	63	61	68	878	601	824	825	832	777	756	882	77	51	90	55	78	53	95	71	734	678	837	606	871	635	796	635
3	Low	53	2	1	2	2	2	3	7	84	63	72	61	84	60	45	59	679	814	570	968	556	651	890	718	72	61	76	64	89	71	84	66	654	673	985	879	831	525	887	668
4	High	19	1	1	2	2	2	13	6	80	88	74	84	83	47	88	85	947	855	918	785	913	638	621	775	76	70	71	73	74	72	83	71	891	901	655	855	879	805	914	584
5	Low	19	1	1	2	2	2	3	7	74	65	83	58	83	61	83	58	888	815	549	788	700	862	508	564	77	60	87	57	81	62	75	54	572	955	834	753	817	787	837	627
7	High	19	2	1	2	2	2	15	6	83	75	82	68	72	45	75	66	641	687	733	912	525	764	913	566	76	70	88	66	82	79	93	69	636	823	945	720	873	948	874	615
9	Low	19	1	1	2	2	2	1	7	85	40	84	63	81	60	79	63	705	790	619	826	813	579	700	946	78	54	80	71	70	68	95	87	934	913	818	860	655	961	766	813
10	Low	23	1	1	2	2	2	1	7	84	63	86	59	72	60	75	66	946	737	739	938	785	973	643	677	46	40	82	50	79	63	82	71	953	888	863	542	557	806	690	796
11	Low	19	1	1	2	2	2	1	5	86	68	75	63	71	60	88	61	660	587	900	514	607	539	671	933	74	66	84	60	85	55	95	57	893	960	633	946	582	841	713	826
12	Low	20	1	1	2	2	2	1	7	88	64	79	59	84	40	74	59	657	559	751	954	977	524	921	509	71	56	86	65	89	62	87	67	882	705	605	528	923	878	917	875
13	Low	19	1	1	2	2	2	4	7	71	64	64	68	86	68	73	76	767	735	970	691	681	908	732	812	78	49	71	52	85	69	76	70	595	858	650	931	794	871	731	561
14	Low	22	1	1	2	2	2	4	5	88	64	75	52	52	45	88	58	948	921	737	860	988	669	987	955	85	59	86	63	75	71	83	70	569	547	515	880	914	964	822	959
15	Low	46	1	1	2	2	2	1	8	78	64	85	62	72	63	75	65	862	636	524	690	713	549	720	812	80	60	78	60	87	66	86	80	744	998	566	915	728	945	697	638
16	High	22	1	1	2	2	2	13	7	80	71	72	77	74	58	70	55	963	672	851	562	516	690	599	608	72	74	95	81	72	61	76	62	828	533	504	700	693	903	697	847
17	Low	23	1	1	2	2	2	1	7	73	62	77	66	77	51	81	67	542	905	733	537	667	713	996	778	73	57	76	64	69	49	82	52	893	721	840	756	606	868	666	751
18	Low	23	1	1	2	2	2	2	8	76	60	80	45	84	59	87	63	581	560	595	904	805	924	990	949	89	68	71	65	86	61	91	66	684	710	951	670	680	592	591	712
19	High	22	2	1	2	2	2	19	3	79	86	77	80	83	65	82	65	558	512	676	618	750	525	745	963	89	60	70	68	78	76	84	55	563	889	618	583	824	583	821	829
20	High	22	1	1	2	2	2	14	6	74	69	85	68	72	67	77	62	641	818	699	994	561	854	606	882	83	74	71	70	75	74	71	65	913	855	877	830	903	915	589	936
21	High	22	1	1	2	2	2	18	6	88	87	88	76	77	59	86	67	764	751	690	619	952	840	846	846	72	73	87	83	100	65	94	73	705	560	651	726	852	618	915	816
22	Low	24	1	1	2	2	2	4	8	86	66	76	62	71	59	92	53	745	517	737	991	816	835	565	834	81	68	75	54	84	53	90	68	569	902	934	901	785	968	598	616
24	High	22	2	1	2	2	2	12	8	86	82	47	72	74	68	84	61	527	844	690	694	725	565	510	640	77	85	83	81	91	70	95	57	996	954	850	538	615	893	999	882
25	Low	27	1	1	2	2	2	3	7	74	57	76	57	84	59	84	56	762	503	518	687	853	637	750	918	86	52	75	69	89	57	75	67	882	993	502	574	878	750	771	670
29	High	34	1	1	2	2	2	19	3	83	74	79	87	86	58	51	67	808	869	643	887	920	870	861	674	88	63	85	85	78	79	78	72	666	975	646	768	911	578	653	788
31	Low	19	1	1	2	2	2	2	8	74	61	87	60	87	66	71	58	922	602	999	892	819	900	537	945	87	57	78	66	91	58	75	54	506	976	609	739	652	751	917	766
32	High	21	1	1	2	2	2	16	7	86	69	73	89	86	57	78	67	764	929	798	557	628	818	544	565	84	79	83	76	75	77	92	68	556	739	512	957	804	560	840	736
36	High	20	1	1	2	2	2	19	3	77	87	75	89	83	59	75	44	915	768	659	628	700	542	921	868	73	82	71	73	93	68	80	63	822	806	629	614	877	889	755	510
39	High	20	1	1	2	2	2	11	7	90	85	84	77	71	61	71	58	841	566	631	707	560	657	764	693	89	83	95	85	75	70	88	68	802	709	569	651	546	704	611	833
40	Low	20	1	1	2	2	2	0	4	85	47	72	60	71	52	77	58	667	813	963	578	975	993	885	631	44	40	84	59	75	55	91	69	515	794	732	812	685	766	991	834
42	High	25	2	1	2	2	2	13	4	85	89	76	72	83	62	78	59	734	750	989	901	528	981	705	894	95	60	83	65	76	65	79	57	699	742	776	961	761	788	862	763
43	High	20	2	1	2	2	2	12	4	87	68	88	69	77	62	80	59	817	966	865	906	551	869	615	689	91	90	89	89	70	78	91	57	915	558	541	827	524	738	766	853
46	High	19	1	1	2	2	2	15	6	81	73	79	88	86	60	83	63	725	954	909	511	803	762	565	525	89	88	89	82	86	79	95	69	935	885	674	916	902	750	884	717
48	Low	27	1	1	2	2	2	4	6	87	61	86	65	72	64	87	64	982	570	709	932	677	982	548	932	89	70	76	71	76	53	87	67	813	986	944	513	772	649	954	748
49	High	21	2	1	2	2	2	13	7	75	84	55	87	73	59	85	59	918	876	815	600	885	553	905	598	84	67	81	67	100	61	73	57	696	534	870	758	895	614	574	787
50	High	29	2	1	2	2	2	14	4	88	74	60	77	44	47	77	67	569	653	747	667	730	870	939	646	89	89	85	73	80	60	70	65	991	537	839	812	632	888	688	723
51	Low	19	1	1	2	2	2	3	7	72	64	94	67	87	48	72	64	896	647	896	981	880	761	758	726	40	62	76	64	75	53	81	50	830	873	582	743	754	718	609	538
52	Low	20	1	1	2	2	2	2	8	57	62	82	63	85	61	77	62	516	757	603	990	842	786	657	536	75	55	75	50	84	55	100	80	828	903	986	620	694	822	545	526
54	Low	23	1	1	2	2	2	2	7	86	62	64	58	88	61	82	67	613	819	585	860	645	577	825	619	84	49	82	58	89	68	100	85	862	860	545	802	593	512	676	505
55	High	19	1	1	2	2	2	11	8	80	83	79	89	84	61	83	62	984	738	940	727	859	772	841	949	82	82	84	76	91	79	82	74	794	626	759	734	991	781	834	945
57	High	21	2	1	2	2	2	18	8	82	71	80	84	77	41	85	62	972	764	867	702	958	965	566	810	81	72	86	74	82	70	82	65	960	741	723	900	538	960	522	504
58	High	22	2	1	2	2	2	11	6	77	74	74	69	71	61	78	60	750	639	901	831	588	946	936	656	69	71	82	67	92	64	99	62	712	830	513	825	502	968	620	723
59	High	20	1	1	2	2	2	13	4	72	72	81	76	41	67	79	68	643	517	781	537	728	785	637	895	76	74	76	74	76	65	83	63	636	804	733	922	674	572	822	845
60	High	20	1	1	2	2	2	13	5	73	84	81	87	79	80	75	67	661	808	565	667	696	592	700	986	81	76	78	78	75	78	73	59	793	546	724	780	566	776	866	574
64	High	28	1	1	2	2	2	12	8	79	76	86	88	80	60	80	59	769	874	919	999	706	670	850	876	75	70	76	74	76	68	98	67	968	831	988	791	546	835	607	855
66	High	21	1	1	2	2	2	12	6	77	52	71	84	63	62	72	61	891	738	813	796	608	677	768	823	72	70	76	77	90	64	100	64	985	949	542	956	950	696	848	933
69	Low	24	1	1	2	2	2	2	7	79	62	80	68	86	51	84	62	647	658	806	771	677	840	988	757	87	59	90	66	80	70	78	71	552	763	733	664	548	988	623	827
70	Low	21	1	1	2	2	2	2	3	78	72	81	67	84	58	75	60	524	508	850	838	657	677	842	913	83	60	81	60	85	65	76	57	878	552	731	540	890	875	755	797
71	High	32	1	1	2	2	2	13	3	68	71	88	76	72	67	83	65	643	851	906	559	510	638	960	976	79	66	79	85	90	74	100	66	874	741	526	767	547	874	504	911
73	High	22	1	1	2	2	2	16	8	87	73	97	69	81	57	73	60	589	985	656	706	955	892	668	873	79	84	77	79	90	63	83	56	685	988	894	579	828	821	878	800
74	High	18	1	1	2	2	2	11	4	80	77	71	71	76	64	80	62	930	683	876	919	927	778	865	815	84	77	78	72	90	65	79	69	689	973	996	503	557	796	626	763
82	Low	19	1	1	2	2	2	1	8	76	68	84	59	87	68	99	64	719	583	742	651	540	913	817	829	87	63	70	54	89	69	90	49	926	785	901	763	572	543	871	584
402	Low	19	2	1	2	2	2	2	7	85	57	87	67	80	57	86	66	904	716	775	635	992	538	886	576	91	56	89	59	75	58	75	58	697	738	926	834	547	599	923	755
532	Low	22	2	1	2	2	2	1	4	74	60	83	60	77	65	72	66	968	828	956	624	875	970	828	590	90	70	73	58	89	60	94	69	778	589	678	599	827	996	639	995
