# Supplementary material for: Parameters of visual processing abnormalities in adults with body image concerns
Source: PLoS One. 2018 Nov 26;13(11):e0207585. doi: 10.1371/journal.pone.0207585 (PMC6261110; doi:10.1371/journal.pone.0207585)
Supplement: S2 Data — (XLSX) [file pone.0207585.s002.xlsx]

## Sheet: Sheet1
GLM AVL_Upright AVL_Inverted AL_Upright AL_Inverted AS_Upright AS_Inverted AVS_Upright AVS_Inverted
BY Group
/WSFACTOR=Time 4 Simple Orientation 2 Simple
/CONTRAST(Group)=Simple
/METHOD=SSTYPE(3)
/POSTHOC=Group(SIDAK)
/PLOT=PROFILE(Time*Orientation*Group Time*Group*Orientation)
/EMMEANS=TABLES(OVERALL)
/EMMEANS=TABLES(Group) COMPARE ADJ(SIDAK)
/EMMEANS=TABLES(Time) COMPARE ADJ(SIDAK)
/EMMEANS=TABLES(Orientation) COMPARE ADJ(SIDAK)
/EMMEANS=TABLES(Group*Time)
/EMMEANS=TABLES(Group*Orientation)
/EMMEANS=TABLES(Time*Orientation)
/EMMEANS=TABLES(Group*Time*Orientation)
/PRINT=DESCRIPTIVE ETASQ HOMOGENEITY
/CRITERIA=ALPHA(.05)
/WSDESIGN=Time Orientation Time*Orientation
/DESIGN=Group.
General Linear Model 1
Notes
Output Created		17-AUG-2017 19:07:20
Comments
Input	Data	/Users/sakshidhir/Documents/Uni/2017/Honours Project/DATA_ANALYSIS.sav
	Active Dataset	DataSet1
	Filter	<none>
	Weight	<none>
	Split File	<none>
	N of Rows in Working Data File	52
Missing Value Handling	Definition of Missing	User-defined missing values are treated as missing.
	Cases Used	Statistics are based on all cases with valid data for all variables in the model.
Syntax		GLM AVL_Upright AVL_Inverted AL_Upright AL_Inverted AS_Upright AS_Inverted AVS_Upright AVS_Inverted BY Group /WSFACTOR=Time 4 Simple Orientation 2 Simple /CONTRAST(Group)=Simple /METHOD=SSTYPE(3) /POSTHOC=Group(SIDAK) /PLOT=PROFILE(Time*Orientation*Group Time*Group*Orientation) /EMMEANS=TABLES(OVERALL) /EMMEANS=TABLES(Group) COMPARE ADJ(SIDAK) /EMMEANS=TABLES(Time) COMPARE ADJ(SIDAK) /EMMEANS=TAB…
Resources	Processor Time	00:00:00.53
	Elapsed Time	00:00:01.00
[DataSet1] /Users/sakshidhir/Documents/Uni/2017/Honours Project/DATA_ANALYSIS.sav
Warnings
Post hoc tests are not performed for DCQ Group because there are fewer than three groups.
Within-Subjects Factors
Measure:	MEASURE_1
Time		Dependent Variable
1	1	AVL_Upright
	2	AVL_Inverted
2	1	AL_Upright
	2	AL_Inverted
3	1	AS_Upright
	2	AS_Inverted
4	1	AVS_Upright
	2	AVS_Inverted
Between-Subjects Factors
		Value Label	N
DCQ Group	1.00	Low	26
	2.00	High	26
Descriptive Statistics
DCQ Group		Mean	Std. Deviation	N
A_Very Long Upright	Low	78.6538	7.40239	26
	High	80.6538	5.59244	26
	Total	79.6538	6.57352	52
A_Very Long Inverted	Low	62	5.4626	26
	High	76.6923	8.47948	26
	Total	69.3462	10.2419	52
A_Long Upright	Low	79.2308	7.57526	26
	High	77	10.6658	26
	Total	78.1154	9.22837	52
A_Long Inverted	Low	60.6923	6.30409	26
	High	78.9615	7.67584	26
	Total	69.8269	11.5516	52
A_Short Upright	Low	79.8462	6.21413	26
	High	74.9231	11.164	26
	Total	77.3846	9.28451	52
A_Short Inverted	Low	58.7308	7.0968	26
	High	59.7692	8.0464	26
	Total	59.25	7.53001	52
A_Very Short Upright	Low	78.8846	10.5274	26
	High	78.3846	5.96709	26
	Total	78.6346	8.4761	52
A_Very Short Inverted	Low	62.6154	4.71658	26
	High	62.3462	5.74068	26
	Total	62.4808	5.20366	52
Box's Test of Equality of Covariance Matricesa
Box's M	52.0884
F	1.19795
df1	36
df2	8412.13
Sig.	0.193501
Tests the null hypothesis that the observed covariance matrices of the dependent variables are equal across groups.
a. Design: Intercept + Group Within Subjects Design: Time + Orientation + Time * Orientation
Multivariate Testsa
Effect		Value	F	Hypothesis df	Error df	Sig.	Partial Eta Squared
Time	Pillai's Trace	0.522998	17.543b	3	48	7.95611e-08	0.522998
	Wilks' Lambda	0.477002	17.543b	3	48	7.95611e-08	0.522998
	Hotelling's Trace	1.09643	17.543b	3	48	7.95611e-08	0.522998
	Roy's Largest Root	1.09643	17.543b	3	48	7.95611e-08	0.522998
Time * Group	Pillai's Trace	0.499027	15.938b	3	48	2.52538e-07	0.499027
	Wilks' Lambda	0.500973	15.938b	3	48	2.52538e-07	0.499027
	Hotelling's Trace	0.996117	15.938b	3	48	2.52538e-07	0.499027
	Roy's Largest Root	0.996117	15.938b	3	48	2.52538e-07	0.499027
Orientation	Pillai's Trace	0.848771	280.624b	1	50	3.76102e-22	0.848771
	Wilks' Lambda	0.151229	280.624b	1	50	3.76102e-22	0.848771
	Hotelling's Trace	5.61248	280.624b	1	50	3.76102e-22	0.848771
	Roy's Largest Root	5.61248	280.624b	1	50	3.76102e-22	0.848771
Orientation * Group	Pillai's Trace	0.437632	38.910b	1	50	9.33417e-08	0.437632
	Wilks' Lambda	0.562368	38.910b	1	50	9.33417e-08	0.437632
	Hotelling's Trace	0.778196	38.910b	1	50	9.33417e-08	0.437632
	Roy's Largest Root	0.778196	38.910b	1	50	9.33417e-08	0.437632
Time * Orientation	Pillai's Trace	0.34667	8.490b	3	48	0.000125296	0.34667
	Wilks' Lambda	0.65333	8.490b	3	48	0.000125296	0.34667
	Hotelling's Trace	0.530621	8.490b	3	48	0.000125296	0.34667
	Roy's Largest Root	0.530621	8.490b	3	48	0.000125296	0.34667
Time * Orientation * Group	Pillai's Trace	0.344776	8.419b	3	48	0.000133983	0.344776
	Wilks' Lambda	0.655224	8.419b	3	48	0.000133983	0.344776
	Hotelling's Trace	0.526196	8.419b	3	48	0.000133983	0.344776
	Roy's Largest Root	0.526196	8.419b	3	48	0.000133983	0.344776
a. Design: Intercept + Group Within Subjects Design: Time + Orientation + Time * Orientation
b. Exact statistic
Mauchly's Test of Sphericitya
Measure:	MEASURE_1
Within Subjects Effect	Mauchly's W	Approx. Chi-Square	df	Sig.	Epsilonb
					Greenhouse-Geisser	Huynh-Feldt	Lower-bound
Time	0.939817	3.02421	5	0.696306	0.959429	1	0.333333
Orientation	1	0	0		1	1	1
Time * Orientation	0.943492	2.83403	5	0.725602	0.960047	1	0.333333
Tests the null hypothesis that the error covariance matrix of the orthonormalized transformed dependent variables is proportional to an identity matrix.
a. Design: Intercept + Group Within Subjects Design: Time + Orientation + Time * Orientation
b. May be used to adjust the degrees of freedom for the averaged tests of significance. Corrected tests are displayed in the Tests of Within-Subjects Effects table.
Tests of Within-Subjects Effects
Measure:	MEASURE_1
Source		Type III Sum of Squares	df	Mean Square	F	Sig.	Partial Eta Squared
Time	Sphericity Assumed	2669.79	3	889.929	15.7809	5.70435e-09	0.239901
	Greenhouse-Geisser	2669.79	2.87829	927.561	15.7809	1.0804e-08	0.239901
	Huynh-Feldt	2669.79	3	889.929	15.7809	5.70435e-09	0.239901
	Lower-bound	2669.79	1	2669.79	15.7809	0.000228364	0.239901
Time * Group	Sphericity Assumed	2304.05	3	768.016	13.6191	6.62633e-08	0.214072
	Greenhouse-Geisser	2304.05	2.87829	800.493	13.6191	1.14126e-07	0.214072
	Huynh-Feldt	2304.05	3	768.016	13.6191	6.62633e-08	0.214072
	Lower-bound	2304.05	1	2304.05	13.6191	0.000553238	0.214072
Error(Time)	Sphericity Assumed	8458.91	150	56.3928
	Greenhouse-Geisser	8458.91	143.914	58.7774
	Huynh-Feldt	8458.91	150	56.3928
	Lower-bound	8458.91	50	169.178
Orientation	Sphericity Assumed	18179.1	1	18179.1	280.624	3.76102e-22	0.848771
	Greenhouse-Geisser	18179.1	1	18179.1	280.624	3.76102e-22	0.848771
	Huynh-Feldt	18179.1	1	18179.1	280.624	3.76102e-22	0.848771
	Lower-bound	18179.1	1	18179.1	280.624	3.76102e-22	0.848771
Orientation * Group	Sphericity Assumed	2520.62	1	2520.62	38.9098	9.33417e-08	0.437632
	Greenhouse-Geisser	2520.62	1	2520.62	38.9098	9.33417e-08	0.437632
	Huynh-Feldt	2520.62	1	2520.62	38.9098	9.33417e-08	0.437632
	Lower-bound	2520.62	1	2520.62	38.9098	9.33417e-08	0.437632
Error(Orientation)	Sphericity Assumed	3239.05	50	64.781
	Greenhouse-Geisser	3239.05	50	64.781
	Huynh-Feldt	3239.05	50	64.781
	Lower-bound	3239.05	50	64.781
Time * Orientation	Sphericity Assumed	1704.63	3	568.208	9.83043	5.85373e-06	0.164305
	Greenhouse-Geisser	1704.63	2.88014	591.855	9.83043	8.44496e-06	0.164305
	Huynh-Feldt	1704.63	3	568.208	9.83043	5.85373e-06	0.164305
	Lower-bound	1704.63	1	1704.63	9.83043	0.00287268	0.164305
Time * Orientation * Group	Sphericity Assumed	1489.48	3	496.494	8.58971	2.67391e-05	0.146608
	Greenhouse-Geisser	1489.48	2.88014	517.155	8.58971	3.64617e-05	0.146608
	Huynh-Feldt	1489.48	3	496.494	8.58971	2.67391e-05	0.146608
	Lower-bound	1489.48	1	1489.48	8.58971	0.00508493	0.146608
Error(Time*Orientation)	Sphericity Assumed	8670.14	150	57.801
	Greenhouse-Geisser	8670.14	144.007	60.2064
	Huynh-Feldt	8670.14	150	57.801
	Lower-bound	8670.14	50	173.403
Tests of Within-Subjects Contrasts
Measure:	MEASURE_1
Source			Type III Sum of Squares	df	Mean Square	F	Sig.	Partial Eta Squared
Time	Level 1 vs. Level 4		808.173	1	808.173	17.9126	9.86969e-05	0.263759
	Level 2 vs. Level 4		605.889	1	605.889	10.6587	0.00198064	0.175715
	Level 3 vs. Level 4		261.005	1	261.005	4.04571	0.0496897	0.0748571
Time * Group	Level 1 vs. Level 4		990.942	1	990.942	21.9635	2.17318e-05	0.305203
	Level 2 vs. Level 4		918.12	1	918.12	16.1513	0.000196933	0.244157
	Level 3 vs. Level 4		31.5433	1	31.5433	0.488937	0.487642	0.00968403
Error(Time)	Level 1 vs. Level 4		2255.88	50	45.1177
	Level 2 vs. Level 4		2842.24	50	56.8448
	Level 3 vs. Level 4		3225.7	50	64.514
Orientation		Level 1 vs. Level 2	9089.54	1	9089.54	280.624	3.76102e-22	0.848771
Orientation * Group		Level 1 vs. Level 2	1260.31	1	1260.31	38.9098	9.33417e-08	0.437632
Error(Orientation)		Level 1 vs. Level 2	1619.52	50	32.3905
Time * Orientation	Level 1 vs. Level 4	Level 1 vs. Level 2	1777.23	1	1777.23	9.01964	0.0041637	0.152824
	Level 2 vs. Level 4	Level 1 vs. Level 2	3216.94	1	3216.94	14.8505	0.000332735	0.228996
	Level 3 vs. Level 4	Level 1 vs. Level 2	204.019	1	204.019	0.904498	0.346153	0.0177685
Time * Orientation * Group	Level 1 vs. Level 4	Level 1 vs. Level 2	2018.77	1	2018.77	10.2455	0.00238219	0.170062
	Level 2 vs. Level 4	Level 1 vs. Level 2	5340.94	1	5340.94	24.6556	8.37471e-06	0.330257
	Level 3 vs. Level 4	Level 1 vs. Level 2	426.942	1	426.942	1.8928	0.175018	0.0364753
Error(Time*Orientation)	Level 1 vs. Level 4	Level 1 vs. Level 2	9852	50	197.04
	Level 2 vs. Level 4	Level 1 vs. Level 2	10831.1	50	216.622
	Level 3 vs. Level 4	Level 1 vs. Level 2	11278	50	225.561
Levene's Test of Equality of Error Variancesa
	F	df1	df2	Sig.
A_Very Long Upright	2.54073	1	50	0.117246
A_Very Long Inverted	6.79944	1	50	0.0119895
A_Long Upright	0.959755	1	50	0.331965
A_Long Inverted	4.72879	1	50	0.0344199
A_Short Upright	1.30121	1	50	0.259427
A_Short Inverted	0.0187151	1	50	0.891736
A_Very Short Upright	3.96883	1	50	0.0518244
A_Very Short Inverted	0.144429	1	50	0.705527
Tests the null hypothesis that the error variance of the dependent variable is equal across groups.
a. Design: Intercept + Group Within Subjects Design: Time + Orientation + Time * Orientation
Tests of Between-Subjects Effects
Measure:	MEASURE_1
Transformed Variable:	Average
Source	Type III Sum of Squares	df	Mean Square	F	Sig.	Partial Eta Squared
Intercept	268345	1	268345	34939.4	8.4416e-73	0.998571
Group	160.126	1	160.126	20.8489	3.2632e-05	0.294273
Error	384.016	50	7.68031
Custom Hypothesis Tests
Contrast Results (K Matrix)
DCQ Group Simple Contrasta			Averaged Variable
			MEASURE_1
Level 1 vs. Level 2	Contrast Estimate		-3.50962
	Hypothesized Value		0
	Difference (Estimate - Hypothesized)		-3.50962
	Std. Error		0.768631
	Sig.		3.2632e-05
	95% Confidence Interval for Difference	Lower Bound	-5.05346
		Upper Bound	-1.96578
a. Reference category = 2
Test Results
Measure:	MEASURE_1
Transformed Variable:	AVERAGE
Source	Sum of Squares	df	Mean Square	F	Sig.	Partial Eta Squared
Contrast	160.126	1	160.126	20.8489	3.2632e-05	0.294273
Error	384.016	50	7.68031
Estimated Marginal Means
1. Grand Mean
Measure:	MEASURE_1
Mean	Std. Error	95% Confidence Interval
		Lower Bound	Upper Bound
71.8365	0.384315	71.0646	72.6085
2. DCQ Group
Estimates
Measure:	MEASURE_1
DCQ Group	Mean	Std. Error	95% Confidence Interval
			Lower Bound	Upper Bound
Low	70.0817	0.543504	68.9901	71.1734
High	73.5913	0.543504	72.4997	74.683
Pairwise Comparisons
Measure:	MEASURE_1
(I) DCQ Group		Mean Difference (I-J)	Std. Error	Sig.b	95% Confidence Interval for Differenceb
					Lower Bound	Upper Bound
Low	High	-3.510*	0.768631	3.2632e-05	-5.05346	-1.96578
High	Low	3.510*	0.768631	3.2632e-05	1.96578	5.05346
Based on estimated marginal means
*. The mean difference is significant at the
b. Adjustment for multiple comparisons: Sidak.
Univariate Tests
Measure:	MEASURE_1
	Sum of Squares	df	Mean Square	F	Sig.	Partial Eta Squared
Contrast	160.126	1	160.126	20.8489	3.2632e-05	0.294273
Error	384.016	50	7.68031
The F tests the effect of DCQ Group. This test is based on the linearly independent pairwise comparisons among the estimated marginal means.
3. Time
Estimates
Measure:	MEASURE_1
Time	Mean	Std. Error	95% Confidence Interval
			Lower Bound	Upper Bound
1	74.5	0.674093	73.146	75.854
2	73.9712	0.762259	72.4401	75.5022
3	68.3173	0.830308	66.6496	69.985
4	70.5577	0.701894	69.1479	71.9675
Pairwise Comparisons
Measure:	MEASURE_1
(I) Time		Mean Difference (I-J)	Std. Error	Sig.b	95% Confidence Interval for Differenceb
					Lower Bound	Upper Bound
1	2	0.528846	1.06452	0.99706	-2.38713	3.44482
	3	6.183*	1.07568	3.23068e-06	3.23614	9.12925
	4	3.942*	0.931476	0.000592035	1.39077	6.49385
2	1	-0.528846	1.06452	0.99706	-3.44482	2.38713
	3	5.654*	1.00752	5.23666e-06	2.894	8.41369
	4	3.413*	1.04555	0.0118251	0.549452	6.27747
3	1	-6.183*	1.07568	3.23068e-06	-9.12925	-3.23614
	2	-5.654*	1.00752	5.23666e-06	-8.41369	-2.894
	4	-2.24038	1.11385	0.263466	-5.29148	0.810714
4	1	-3.942*	0.931476	0.000592035	-6.49385	-1.39077
	2	-3.413*	1.04555	0.0118251	-6.27747	-0.549452
	3	2.24038	1.11385	0.263466	-0.810714	5.29148
Based on estimated marginal means
*. The mean difference is significant at the
b. Adjustment for multiple comparisons: Sidak.
Multivariate Tests
	Value	F	Hypothesis df	Error df	Sig.	Partial Eta Squared
Pillai's trace	0.522998	17.543a	3	48	7.95611e-08	0.522998
Wilks' lambda	0.477002	17.543a	3	48	7.95611e-08	0.522998
Hotelling's trace	1.09643	17.543a	3	48	7.95611e-08	0.522998
Roy's largest root	1.09643	17.543a	3	48	7.95611e-08	0.522998
Each F tests the multivariate effect of Time. These tests are based on the linearly independent pairwise comparisons among the estimated marginal means.
a. Exact statistic
4. Orientation
Estimates
Measure:	MEASURE_1
Orientation	Mean	Std. Error	95% Confidence Interval
			Lower Bound	Upper Bound
1	78.4471	0.59693	77.2481	79.6461
2	65.226	0.500518	64.2206	66.2313
Pairwise Comparisons
Measure:	MEASURE_1
(I) Orientation		Mean Difference (I-J)	Std. Error	Sig.b	95% Confidence Interval for Differenceb
					Lower Bound	Upper Bound
1	2	13.221*	0.789236	0	11.6359	14.8064
2	1	-13.221*	0.789236	0	-14.8064	-11.6359
Based on estimated marginal means
*. The mean difference is significant at the
b. Adjustment for multiple comparisons: Sidak.
Multivariate Tests
	Value	F	Hypothesis df	Error df	Sig.	Partial Eta Squared
Pillai's trace	0.848771	280.624a	1	50	3.76102e-22	0.848771
Wilks' lambda	0.151229	280.624a	1	50	3.76102e-22	0.848771
Hotelling's trace	5.61248	280.624a	1	50	3.76102e-22	0.848771
Roy's largest root	5.61248	280.624a	1	50	3.76102e-22	0.848771
Each F tests the multivariate effect of Orientation. These tests are based on the linearly independent pairwise comparisons among the estimated marginal means.
a. Exact statistic
5. DCQ Group * Time
Measure:	MEASURE_1
DCQ Group		Mean	Std. Error	95% Confidence Interval
				Lower Bound	Upper Bound
Low	1	70.3269	0.953311	68.4121	72.2417
	2	69.9615	1.078	67.7963	72.1268
	3	69.2885	1.17423	66.9299	71.647
	4	70.75	0.992628	68.7562	72.7438
High	1	78.6731	0.953311	76.7583	80.5879
	2	77.9808	1.078	75.8155	80.146
	3	67.3462	1.17423	64.9876	69.7047
	4	70.3654	0.992628	68.3716	72.3591
6. DCQ Group * Orientation
Measure:	MEASURE_1
DCQ Group		Mean	Std. Error	95% Confidence Interval
				Lower Bound	Upper Bound
Low	1	79.1538	0.844186	77.4582	80.8494
	2	61.0096	0.70784	59.5879	62.4314
High	1	77.7404	0.844186	76.0448	79.436
	2	69.4423	0.70784	68.0206	70.864
7. Time * Orientation
Measure:	MEASURE_1
Time		Mean	Std. Error	95% Confidence Interval
				Lower Bound	Upper Bound
1	1	79.6538	0.909727	77.8266	81.4811
	2	69.3462	0.989082	67.3595	71.3328
2	1	78.1154	1.28282	75.5388	80.692
	2	69.8269	0.973989	67.8706	71.7832
3	1	77.3846	1.25288	74.8681	79.9011
	2	59.25	1.05205	57.1369	61.3631
4	1	78.6346	1.18659	76.2513	81.018
	2	62.4808	0.728549	61.0174	63.9441
8. DCQ Group * Time * Orientation
Measure:	MEASURE_1
DCQ Group			Mean	Std. Error	95% Confidence Interval
					Lower Bound	Upper Bound
Low	1	1	78.6538	1.28655	76.0697	81.238
		2	62	1.39877	59.1905	64.8095
	2	1	79.2308	1.81418	75.5869	82.8747
		2	60.6923	1.37743	57.9257	63.459
	3	1	79.8462	1.77184	76.2873	83.405
		2	58.7308	1.48783	55.7424	61.7192
	4	1	78.8846	1.6781	75.5141	82.2552
		2	62.6154	1.03032	60.5459	64.6849
High	1	1	80.6538	1.28655	78.0697	83.238
		2	76.6923	1.39877	73.8828	79.5018
	2	1	77	1.81418	73.3561	80.6439
		2	78.9615	1.37743	76.1949	81.7282
	3	1	74.9231	1.77184	71.3642	78.4819
		2	59.7692	1.48783	56.7808	62.7576
	4	1	78.3846	1.6781	75.0141	81.7552
		2	62.3462	1.03032	60.2767	64.4156
Profile Plots
Time * Orientation * DCQ Group
Time * DCQ Group * Orientation
GLM RTVL_Upright RTVL_Inverted RTL_Upright RTL_Inverted RTS_Upright RTS_Inverted RTVS_Upright
RTVS_Inverted BY Group
/WSFACTOR=Time 4 Simple Orientation 2 Simple
/CONTRAST(Group)=Simple
/METHOD=SSTYPE(3)
/PLOT=PROFILE(Time*Orientation*Group Time*Group*Orientation)
/EMMEANS=TABLES(OVERALL)
/EMMEANS=TABLES(Group) COMPARE ADJ(SIDAK)
/EMMEANS=TABLES(Time) COMPARE ADJ(SIDAK)
/EMMEANS=TABLES(Orientation) COMPARE ADJ(SIDAK)
/EMMEANS=TABLES(Group*Time)
/EMMEANS=TABLES(Group*Orientation)
/EMMEANS=TABLES(Time*Orientation)
/EMMEANS=TABLES(Group*Time*Orientation)
/PRINT=DESCRIPTIVE ETASQ HOMOGENEITY
/CRITERIA=ALPHA(.05)
/WSDESIGN=Time Orientation Time*Orientation
/DESIGN=Group.
General Linear Model 2
Notes
Output Created		17-AUG-2017 19:07:21
Comments
Input	Data	/Users/sakshidhir/Documents/Uni/2017/Honours Project/DATA_ANALYSIS.sav
	Active Dataset	DataSet1
	Filter	<none>
	Weight	<none>
	Split File	<none>
	N of Rows in Working Data File	52
Missing Value Handling	Definition of Missing	User-defined missing values are treated as missing.
	Cases Used	Statistics are based on all cases with valid data for all variables in the model.
Syntax		GLM RTVL_Upright RTVL_Inverted RTL_Upright RTL_Inverted RTS_Upright RTS_Inverted RTVS_Upright RTVS_Inverted BY Group /WSFACTOR=Time 4 Simple Orientation 2 Simple /CONTRAST(Group)=Simple /METHOD=SSTYPE(3) /PLOT=PROFILE(Time*Orientation*Group Time*Group*Orientation) /EMMEANS=TABLES(OVERALL) /EMMEANS=TABLES(Group) COMPARE ADJ(SIDAK) /EMMEANS=TABLES(Time) COMPARE ADJ(SIDAK) /EMMEANS=TABLES(Orientatio…
Resources	Processor Time	00:00:00.64
	Elapsed Time	00:00:01.00
[DataSet1] /Users/sakshidhir/Documents/Uni/2017/Honours Project/DATA_ANALYSIS.sav
Within-Subjects Factors
Measure:	MEASURE_1
Time		Dependent Variable
1	1	RTVL_Upright
	2	RTVL_Inverted
2	1	RTL_Upright
	2	RTL_Inverted
3	1	RTS_Upright
	2	RTS_Inverted
4	1	RTVS_Upright
	2	RTVS_Inverted
Between-Subjects Factors
		Value Label	N
DCQ Group	1.00	Low	26
	2.00	High	26
Descriptive Statistics
DCQ Group		Mean	Std. Deviation	N
RT_Very Long Upright	Low	763.962	148.845	26
	High	767.846	142.168	26
	Total	765.904	144.124	52
RT_Very Long Inverted	Low	693.423	128.911	26
	High	771.808	130.921	26
	Total	732.615	134.59	52
RT_ Long Upright	Low	752.538	149.514	26
	High	789.885	116.283	26
	Total	771.212	133.947	52
RT_Long Inverted	Low	801.769	149.12	26
	High	730.423	148.223	26
	Total	766.096	151.55	52
RT_Short Upright	Low	769.885	132.936	26
	High	722.385	157.457	26
	Total	746.135	146.257	52
RT_Short Inverted	Low	756.615	160.518	26
	High	750.5	136.886	26
	Total	753.558	147.734	52
RT_Very Short Upright	Low	784.038	151.707	26
	High	748.077	143.984	26
	Total	766.058	147.56	52
RT_Very Long Inverted	Low	780.615	150.86	26
	High	772.731	143.093	26
	Total	776.673	145.634	52
Box's Test of Equality of Covariance Matricesa
Box's M	28.5151
F	0.655802
df1	36
df2	8412.13
Sig.	0.943969
Tests the null hypothesis that the observed covariance matrices of the dependent variables are equal across groups.
a. Design: Intercept + Group Within Subjects Design: Time + Orientation + Time * Orientation
Multivariate Testsa
Effect		Value	F	Hypothesis df	Error df	Sig.	Partial Eta Squared
Time	Pillai's Trace	0.0381102	.634b	3	48	0.596774	0.0381102
	Wilks' Lambda	0.96189	.634b	3	48	0.596774	0.0381102
	Hotelling's Trace	0.0396201	.634b	3	48	0.596774	0.0381102
	Roy's Largest Root	0.0396201	.634b	3	48	0.596774	0.0381102
Time * Group	Pillai's Trace	0.0839039	1.465b	3	48	0.235747	0.0839039
	Wilks' Lambda	0.916096	1.465b	3	48	0.235747	0.0839039
	Hotelling's Trace	0.0915885	1.465b	3	48	0.235747	0.0839039
	Roy's Largest Root	0.0915885	1.465b	3	48	0.235747	0.0839039
Orientation	Pillai's Trace	0.0026435	.133b	1	50	0.717363	0.0026435
	Wilks' Lambda	0.997357	.133b	1	50	0.717363	0.0026435
	Hotelling's Trace	0.0026505	.133b	1	50	0.717363	0.0026435
	Roy's Largest Root	0.0026505	.133b	1	50	0.717363	0.0026435
Orientation * Group	Pillai's Trace	0.00198341	.099b	1	50	0.753902	0.00198341
	Wilks' Lambda	0.998017	.099b	1	50	0.753902	0.00198341
	Hotelling's Trace	0.00198735	.099b	1	50	0.753902	0.00198341
	Roy's Largest Root	0.00198735	.099b	1	50	0.753902	0.00198341
Time * Orientation	Pillai's Trace	0.0277663	.457b	3	48	0.713627	0.0277663
	Wilks' Lambda	0.972234	.457b	3	48	0.713627	0.0277663
	Hotelling's Trace	0.0285592	.457b	3	48	0.713627	0.0277663
	Roy's Largest Root	0.0285592	.457b	3	48	0.713627	0.0277663
Time * Orientation * Group	Pillai's Trace	0.120784	2.198b	3	48	0.100415	0.120784
	Wilks' Lambda	0.879216	2.198b	3	48	0.100415	0.120784
	Hotelling's Trace	0.137378	2.198b	3	48	0.100415	0.120784
	Roy's Largest Root	0.137378	2.198b	3	48	0.100415	0.120784
a. Design: Intercept + Group Within Subjects Design: Time + Orientation + Time * Orientation
b. Exact statistic
Mauchly's Test of Sphericitya
Measure:	MEASURE_1
Within Subjects Effect	Mauchly's W	Approx. Chi-Square	df	Sig.	Epsilonb
					Greenhouse-Geisser	Huynh-Feldt	Lower-bound
Time	0.861922	7.23967	5	0.203496	0.902782	0.978566	0.333333
Orientation	1	0	0		1	1	1
Time * Orientation	0.948115	2.59588	5	0.762033	0.967708	1	0.333333
Tests the null hypothesis that the error covariance matrix of the orthonormalized transformed dependent variables is proportional to an identity matrix.
a. Design: Intercept + Group Within Subjects Design: Time + Orientation + Time * Orientation
b. May be used to adjust the degrees of freedom for the averaged tests of significance. Corrected tests are displayed in the Tests of Within-Subjects Effects table.
Tests of Within-Subjects Effects
Measure:	MEASURE_1
Source		Type III Sum of Squares	df	Mean Square	F	Sig.	Partial Eta Squared
Time	Sphericity Assumed	43921.9	3	14640.6	0.739671	0.529967	0.0145778
	Greenhouse-Geisser	43921.9	2.70835	16217.2	0.739671	0.517291	0.0145778
	Huynh-Feldt	43921.9	2.9357	14961.3	0.739671	0.527278	0.0145778
	Lower-bound	43921.9	1	43921.9	0.739671	0.393871	0.0145778
Time * Group	Sphericity Assumed	78756.3	3	26252.1	1.3263	0.268008	0.0258406
	Greenhouse-Geisser	78756.3	2.70835	29079.1	1.3263	0.269321	0.0258406
	Huynh-Feldt	78756.3	2.9357	26827.1	1.3263	0.268331	0.0258406
	Lower-bound	78756.3	1	78756.3	1.3263	0.254941	0.0258406
Error(Time)	Sphericity Assumed	2.96902e+06	150	19793.4
	Greenhouse-Geisser	2.96902e+06	135.417	21924.9
	Huynh-Feldt	2.96902e+06	146.785	20227
	Lower-bound	2.96902e+06	50	59380.3
Orientation	Sphericity Assumed	2695.87	1	2695.87	0.132525	0.717363	0.0026435
	Greenhouse-Geisser	2695.87	1	2695.87	0.132525	0.717363	0.0026435
	Huynh-Feldt	2695.87	1	2695.87	0.132525	0.717363	0.0026435
	Lower-bound	2695.87	1	2695.87	0.132525	0.717363	0.0026435
Orientation * Group	Sphericity Assumed	2021.37	1	2021.37	0.0993677	0.753902	0.00198341
	Greenhouse-Geisser	2021.37	1	2021.37	0.0993677	0.753902	0.00198341
	Huynh-Feldt	2021.37	1	2021.37	0.0993677	0.753902	0.00198341
	Lower-bound	2021.37	1	2021.37	0.0993677	0.753902	0.00198341
Error(Orientation)	Sphericity Assumed	1.01711e+06	50	20342.3
	Greenhouse-Geisser	1.01711e+06	50	20342.3
	Huynh-Feldt	1.01711e+06	50	20342.3
	Lower-bound	1.01711e+06	50	20342.3
Time * Orientation	Sphericity Assumed	31158.1	3	10386	0.519665	0.669384	0.0102864
	Greenhouse-Geisser	31158.1	2.90312	10732.6	0.519665	0.663447	0.0102864
	Huynh-Feldt	31158.1	3	10386	0.519665	0.669384	0.0102864
	Lower-bound	31158.1	1	31158.1	0.519665	0.474342	0.0102864
Time * Orientation * Group	Sphericity Assumed	127103	3	42367.6	2.11986	0.100101	0.0406728
	Greenhouse-Geisser	127103	2.90312	43781.4	2.11986	0.102338	0.0406728
	Huynh-Feldt	127103	3	42367.6	2.11986	0.100101	0.0406728
	Lower-bound	127103	1	127103	2.11986	0.151651	0.0406728
Error(Time*Orientation)	Sphericity Assumed	2.99791e+06	150	19986
	Greenhouse-Geisser	2.99791e+06	145.156	20653
	Huynh-Feldt	2.99791e+06	150	19986
	Lower-bound	2.99791e+06	50	59958.1
Tests of Within-Subjects Contrasts
Measure:	MEASURE_1
Source			Type III Sum of Squares	df	Mean Square	F	Sig.	Partial Eta Squared
Time	Level 1 vs. Level 4		25410.6	1	25410.6	1.00379	0.321219	0.0196807
	Level 2 vs. Level 4		382.327	1	382.327	0.0191965	0.890361	0.000383782
	Level 3 vs. Level 4		24080	1	24080	0.923906	0.341077	0.0181429
Time * Group	Level 1 vs. Level 4		51691.5	1	51691.5	2.04197	0.15923	0.0392369
	Level 2 vs. Level 4		315.077	1	315.077	0.0158199	0.900413	0.000316297
	Level 3 vs. Level 4		310.173	1	310.173	0.0119008	0.913567	0.000237959
Error(Time)	Level 1 vs. Level 4		1.26573e+06	50	25314.6
	Level 2 vs. Level 4		995826	50	19916.5
	Level 3 vs. Level 4		1.30316e+06	50	26063.3
Orientation		Level 1 vs. Level 2	1347.93	1	1347.93	0.132525	0.717363	0.0026435
Orientation * Group		Level 1 vs. Level 2	1010.68	1	1010.68	0.0993677	0.753902	0.00198341
Error(Orientation)		Level 1 vs. Level 2	508557	50	10171.1
Time * Orientation	Level 1 vs. Level 4	Level 1 vs. Level 2	100232	1	100232	1.07429	0.304966	0.0210338
	Level 2 vs. Level 4	Level 1 vs. Level 2	12867.8	1	12867.8	0.161365	0.689615	0.00321691
	Level 3 vs. Level 4	Level 1 vs. Level 2	529.923	1	529.923	0.00729156	0.932292	0.00014581
Time * Orientation * Group	Level 1 vs. Level 4	Level 1 vs. Level 2	28016.3	1	28016.3	0.300278	0.586146	0.00596971
	Level 2 vs. Level 4	Level 1 vs. Level 2	243176	1	243176	3.04947	0.0869049	0.0574836
	Level 3 vs. Level 4	Level 1 vs. Level 2	2302.23	1	2302.23	0.0316779	0.859456	0.000633157
Error(Time*Orientation)	Level 1 vs. Level 4	Level 1 vs. Level 2	4.66506e+06	50	93301.2
	Level 2 vs. Level 4	Level 1 vs. Level 2	3.98717e+06	50	79743.5
	Level 3 vs. Level 4	Level 1 vs. Level 2	3.63381e+06	50	72676.2
Levene's Test of Equality of Error Variancesa
	F	df1	df2	Sig.
RT_Very Long Upright	0.279632	1	50	0.599282
RT_Very Long Inverted	0.238453	1	50	0.62746
RT_ Long Upright	1.10524	1	50	0.298174
RT_Long Inverted	0.0106123	1	50	0.918362
RT_Short Upright	0.806516	1	50	0.373457
RT_Short Inverted	1.62657	1	50	0.208072
RT_Very Short Upright	0.00018102	1	50	0.989319
RT_Very Long Inverted	0.0359922	1	50	0.8503
Tests the null hypothesis that the error variance of the dependent variable is equal across groups.
a. Design: Intercept + Group Within Subjects Design: Time + Orientation + Time * Orientation
Tests of Between-Subjects Effects
Measure:	MEASURE_1
Transformed Variable:	Average
Source	Type III Sum of Squares	df	Mean Square	F	Sig.	Partial Eta Squared
Intercept	3.00179e+07	1	3.00179e+07	9455.21	1.19286e-58	0.99474
Group	491.539	1	491.539	0.154828	0.695637	0.00308699
Error	158737	50	3174.75
Custom Hypothesis Tests
Contrast Results (K Matrix)
DCQ Group Simple Contrasta			Averaged Variable
			MEASURE_1
Level 1 vs. Level 2	Contrast Estimate		6.14904
	Hypothesized Value		0
	Difference (Estimate - Hypothesized)		6.14904
	Std. Error		15.6273
	Sig.		0.695637
	95% Confidence Interval for Difference	Lower Bound	-25.2392
		Upper Bound	37.5373
a. Reference category = 2
Test Results
Measure:	MEASURE_1
Transformed Variable:	AVERAGE
Source	Sum of Squares	df	Mean Square	F	Sig.	Partial Eta Squared
Contrast	491.539	1	491.539	0.154828	0.695637	0.00308699
Error	158737	50	3174.75
Estimated Marginal Means
1. Grand Mean
Measure:	MEASURE_1
Mean	Std. Error	95% Confidence Interval
		Lower Bound	Upper Bound
759.781	7.81363	744.087	775.475
2. DCQ Group
Estimates
Measure:	MEASURE_1
DCQ Group	Mean	Std. Error	95% Confidence Interval
			Lower Bound	Upper Bound
Low	762.856	11.0501	740.661	785.051
High	756.707	11.0501	734.512	778.902
Pairwise Comparisons
Measure:	MEASURE_1
(I) DCQ Group		Mean Difference (I-J)	Std. Error	Sig.a	95% Confidence Interval for Differencea
					Lower Bound	Upper Bound
Low	High	6.14904	15.6273	0.695637	-25.2392	37.5373
High	Low	-6.14904	15.6273	0.695637	-37.5373	25.2392
Based on estimated marginal means
a. Adjustment for multiple comparisons: Sidak.
Univariate Tests
Measure:	MEASURE_1
	Sum of Squares	df	Mean Square	F	Sig.	Partial Eta Squared
Contrast	491.539	1	491.539	0.154828	0.695637	0.00308699
Error	158737	50	3174.75
The F tests the effect of DCQ Group. This test is based on the linearly independent pairwise comparisons among the estimated marginal means.
3. Time
Estimates
Measure:	MEASURE_1
Time	Mean	Std. Error	95% Confidence Interval
			Lower Bound	Upper Bound
1	749.26	14.0201	721.099	777.42
2	768.654	13.479	741.581	795.727
3	749.846	14.674	720.373	779.32
4	771.365	14.8864	741.465	801.266
Pairwise Comparisons
Measure:	MEASURE_1
(I) Time		Mean Difference (I-J)	Std. Error	Sig.a	95% Confidence Interval for Differencea
					Lower Bound	Upper Bound
1	2	-19.3942	17.3121	0.8461	-66.8164	28.028
	3	-0.586538	17.6382	1	-48.902	47.7289
	4	-22.1058	22.064	0.902191	-82.5444	38.3328
2	1	19.3942	17.3121	0.8461	-28.028	66.8164
	3	18.8077	17.378	0.865632	-28.7949	66.4103
	4	-2.71154	19.5706	0.999998	-56.3203	50.8972
3	1	0.586538	17.6382	1	-47.7289	48.902
	2	-18.8077	17.378	0.865632	-66.4103	28.7949
	4	-21.5192	22.3879	0.918152	-82.8451	39.8066
4	1	22.1058	22.064	0.902191	-38.3328	82.5444
	2	2.71154	19.5706	0.999998	-50.8972	56.3203
	3	21.5192	22.3879	0.918152	-39.8066	82.8451
Based on estimated marginal means
a. Adjustment for multiple comparisons: Sidak.
Multivariate Tests
	Value	F	Hypothesis df	Error df	Sig.	Partial Eta Squared
Pillai's trace	0.0381102	.634a	3	48	0.596774	0.0381102
Wilks' lambda	0.96189	.634a	3	48	0.596774	0.0381102
Hotelling's trace	0.0396201	.634a	3	48	0.596774	0.0381102
Roy's largest root	0.0396201	.634a	3	48	0.596774	0.0381102
Each F tests the multivariate effect of Time. These tests are based on the linearly independent pairwise comparisons among the estimated marginal means.
a. Exact statistic
4. Orientation
Estimates
Measure:	MEASURE_1
Orientation	Mean	Std. Error	95% Confidence Interval
			Lower Bound	Upper Bound
1	762.327	11.0955	740.041	784.613
2	757.236	9.83841	737.475	776.997
Pairwise Comparisons
Measure:	MEASURE_1
(I) Orientation		Mean Difference (I-J)	Std. Error	Sig.a	95% Confidence Interval for Differencea
					Lower Bound	Upper Bound
1	2	5.09135	13.9857	0.717363	-22.9997	33.1824
2	1	-5.09135	13.9857	0.717363	-33.1824	22.9997
Based on estimated marginal means
a. Adjustment for multiple comparisons: Sidak.
Multivariate Tests
	Value	F	Hypothesis df	Error df	Sig.	Partial Eta Squared
Pillai's trace	0.0026435	.133a	1	50	0.717363	0.0026435
Wilks' lambda	0.997357	.133a	1	50	0.717363	0.0026435
Hotelling's trace	0.0026505	.133a	1	50	0.717363	0.0026435
Roy's largest root	0.0026505	.133a	1	50	0.717363	0.0026435
Each F tests the multivariate effect of Orientation. These tests are based on the linearly independent pairwise comparisons among the estimated marginal means.
a. Exact statistic
5. DCQ Group * Time
Measure:	MEASURE_1
DCQ Group		Mean	Std. Error	95% Confidence Interval
				Lower Bound	Upper Bound
Low	1	728.692	19.8274	688.868	768.517
	2	777.154	19.0622	738.866	815.441
	3	763.25	20.7521	721.568	804.932
	4	782.327	21.0525	740.042	824.612
High	1	769.827	19.8274	730.002	809.651
	2	760.154	19.0622	721.866	798.441
	3	736.442	20.7521	694.76	778.124
	4	760.404	21.0525	718.119	802.689
6. DCQ Group * Orientation
Measure:	MEASURE_1
DCQ Group		Mean	Std. Error	95% Confidence Interval
				Lower Bound	Upper Bound
Low	1	767.606	15.6915	736.089	799.123
	2	758.106	13.9136	730.159	786.052
High	1	757.048	15.6915	725.531	788.565
	2	756.365	13.9136	728.419	784.312
7. Time * Orientation
Measure:	MEASURE_1
Time		Mean	Std. Error	95% Confidence Interval
				Lower Bound	Upper Bound
1	1	765.904	20.1834	725.364	806.443
	2	732.615	18.0167	696.428	768.803
2	1	771.212	18.5732	733.906	808.517
	2	766.096	20.6171	724.685	807.507
3	1	746.135	20.2068	705.548	786.721
	2	753.558	20.6863	712.008	795.107
4	1	766.058	20.5095	724.863	807.252
	2	776.673	20.3891	735.72	817.626
8. DCQ Group * Time * Orientation
Measure:	MEASURE_1
DCQ Group			Mean	Std. Error	95% Confidence Interval
					Lower Bound	Upper Bound
Low	1	1	763.962	28.5437	706.63	821.293
		2	693.423	25.4794	642.246	744.6
	2	1	752.538	26.2664	699.781	805.296
		2	801.769	29.157	743.206	860.333
	3	1	769.885	28.5767	712.487	827.283
		2	756.615	29.2549	697.855	815.375
	4	1	784.038	29.0048	725.781	842.296
		2	780.615	28.8345	722.7	838.531
High	1	1	767.846	28.5437	710.515	825.178
		2	771.808	25.4794	720.631	822.985
	2	1	789.885	26.2664	737.127	842.642
		2	730.423	29.157	671.859	788.987
	3	1	722.385	28.5767	664.987	779.783
		2	750.5	29.2549	691.74	809.26
	4	1	748.077	29.0048	689.819	806.335
		2	772.731	28.8345	714.815	830.647
Profile Plots
Time * Orientation * DCQ Group
Time * DCQ Group * Orientation
GLM AVH_Upright AVH_Inverted AH_Upright AH_Inverted AE_Upright AE_Inverted AVE_Uright AVE_Inverted
BY Group
/WSFACTOR=Difficulty 4 Simple Orientation 2 Simple
/METHOD=SSTYPE(3)
/PLOT=PROFILE(Difficulty*Orientation*Group Difficulty*Group*Orientation)
/EMMEANS=TABLES(OVERALL)
/EMMEANS=TABLES(Group) COMPARE ADJ(SIDAK)
/EMMEANS=TABLES(Difficulty) COMPARE ADJ(SIDAK)
/EMMEANS=TABLES(Orientation) COMPARE ADJ(SIDAK)
/EMMEANS=TABLES(Group*Difficulty)
/EMMEANS=TABLES(Group*Orientation)
/EMMEANS=TABLES(Difficulty*Orientation)
/EMMEANS=TABLES(Group*Difficulty*Orientation)
/PRINT=DESCRIPTIVE ETASQ HOMOGENEITY
/CRITERIA=ALPHA(.05)
/WSDESIGN=Difficulty Orientation Difficulty*Orientation
/DESIGN=Group.
General Linear Model 3
Notes
Output Created		17-AUG-2017 19:07:22
Comments
Input	Data	/Users/sakshidhir/Documents/Uni/2017/Honours Project/DATA_ANALYSIS.sav
	Active Dataset	DataSet1
	Filter	<none>
	Weight	<none>
	Split File	<none>
	N of Rows in Working Data File	52
Missing Value Handling	Definition of Missing	User-defined missing values are treated as missing.
	Cases Used	Statistics are based on all cases with valid data for all variables in the model.
Syntax		GLM AVH_Upright AVH_Inverted AH_Upright AH_Inverted AE_Upright AE_Inverted AVE_Uright AVE_Inverted BY Group /WSFACTOR=Difficulty 4 Simple Orientation 2 Simple /METHOD=SSTYPE(3) /PLOT=PROFILE(Difficulty*Orientation*Group Difficulty*Group*Orientation) /EMMEANS=TABLES(OVERALL) /EMMEANS=TABLES(Group) COMPARE ADJ(SIDAK) /EMMEANS=TABLES(Difficulty) COMPARE ADJ(SIDAK) /EMMEANS=TABLES(Orientation) COMPAR…
Resources	Processor Time	00:00:00.64
	Elapsed Time	00:00:01.00
[DataSet1] /Users/sakshidhir/Documents/Uni/2017/Honours Project/DATA_ANALYSIS.sav
Within-Subjects Factors
Measure:	MEASURE_1
Difficulty		Dependent Variable
1	1	AVH_Upright
	2	AVH_Inverted
2	1	AH_Upright
	2	AH_Inverted
3	1	AE_Upright
	2	AE_Inverted
4	1	AVE_Uright
	2	AVE_Inverted
Between-Subjects Factors
		Value Label	N
DCQ Group	1.00	Low	26
	2.00	High	26
Descriptive Statistics
DCQ Group		Mean	Std. Deviation	N
Accuracy_Very Hard Upright	Low	75.7308	15.1011	26
	High	80.9615	6.98273	26
	Total	78.3462	11.9441	52
Accuracy_Very Hard Inverted	Low	57	8.58836	26
	High	74.9615	8.54391	26
	Total	65.9808	12.4168	52
Accuracy_Hard Upright	Low	79.3077	6.22748	26
	High	81.4615	6.96408	26
	Total	80.3846	6.63075	52
Accuracy_Hard Inverted	Low	60.3077	6.05157	26
	High	75.8846	6.62919	26
	Total	68.0962	10.067	52
Accuracy_Easy Upright	Low	82	6.456	26
	High	82.9615	8.77943	26
	Total	82.4808	7.6453	52
Accuract_Easy Inverted	Low	60.8077	6.66945	26
	High	70.1538	6.52192	26
	Total	65.4808	8.05737	52
Accuracy_Very Easy Upright	Low	85.4615	8.10546	26
	High	85.4231	9.41562	26
	Total	85.4423	8.69846	52
Accuracy_Very Easy Inverted	Low	66.3462	10.186	26
	High	64.3462	5.62098	26
	Total	65.3462	8.2078	52
Box's Test of Equality of Covariance Matricesa
Box's M	70.1575
F	1.61351
df1	36
df2	8412.13
Sig.	0.0114982
Tests the null hypothesis that the observed covariance matrices of the dependent variables are equal across groups.
a. Design: Intercept + Group Within Subjects Design: Difficulty + Orientation + Difficulty * Orientation
Multivariate Testsa
Effect		Value	F	Hypothesis df	Error df	Sig.	Partial Eta Squared
Difficulty	Pillai's Trace	0.0803516	1.398b	3	48	0.254858	0.0803516
	Wilks' Lambda	0.919648	1.398b	3	48	0.254858	0.0803516
	Hotelling's Trace	0.0873721	1.398b	3	48	0.254858	0.0803516
	Roy's Largest Root	0.0873721	1.398b	3	48	0.254858	0.0803516
Difficulty * Group	Pillai's Trace	0.296302	6.737b	3	48	0.000694622	0.296302
	Wilks' Lambda	0.703698	6.737b	3	48	0.000694622	0.296302
	Hotelling's Trace	0.421064	6.737b	3	48	0.000694622	0.296302
	Roy's Largest Root	0.421064	6.737b	3	48	0.000694622	0.296302
Orientation	Pillai's Trace	0.919583	571.758b	1	50	5.02884e-29	0.919583
	Wilks' Lambda	0.0804171	571.758b	1	50	5.02884e-29	0.919583
	Hotelling's Trace	11.4352	571.758b	1	50	5.02884e-29	0.919583
	Roy's Largest Root	11.4352	571.758b	1	50	5.02884e-29	0.919583
Orientation * Group	Pillai's Trace	0.443102	39.783b	1	50	7.26885e-08	0.443102
	Wilks' Lambda	0.556898	39.783b	1	50	7.26885e-08	0.443102
	Hotelling's Trace	0.795662	39.783b	1	50	7.26885e-08	0.443102
	Roy's Largest Root	0.795662	39.783b	1	50	7.26885e-08	0.443102
Difficulty * Orientation	Pillai's Trace	0.282388	6.296b	3	48	0.00108806	0.282388
	Wilks' Lambda	0.717612	6.296b	3	48	0.00108806	0.282388
	Hotelling's Trace	0.393511	6.296b	3	48	0.00108806	0.282388
	Roy's Largest Root	0.393511	6.296b	3	48	0.00108806	0.282388
Difficulty * Orientation * Group	Pillai's Trace	0.28165	6.273b	3	48	0.00111397	0.28165
	Wilks' Lambda	0.71835	6.273b	3	48	0.00111397	0.28165
	Hotelling's Trace	0.392079	6.273b	3	48	0.00111397	0.28165
	Roy's Largest Root	0.392079	6.273b	3	48	0.00111397	0.28165
a. Design: Intercept + Group Within Subjects Design: Difficulty + Orientation + Difficulty * Orientation
b. Exact statistic
Mauchly's Test of Sphericitya
Measure:	MEASURE_1
Within Subjects Effect	Mauchly's W	Approx. Chi-Square	df	Sig.	Epsilonb
					Greenhouse-Geisser	Huynh-Feldt	Lower-bound
Difficulty	0.713344	16.458	5	0.0056613	0.802446	0.862749	0.333333
Orientation	1	0	0		1	1	1
Difficulty * Orientation	0.779093	12.1623	5	0.0326635	0.84705	0.914053	0.333333
Tests the null hypothesis that the error covariance matrix of the orthonormalized transformed dependent variables is proportional to an identity matrix.
a. Design: Intercept + Group Within Subjects Design: Difficulty + Orientation + Difficulty * Orientation
b. May be used to adjust the degrees of freedom for the averaged tests of significance. Corrected tests are displayed in the Tests of Within-Subjects Effects table.
Tests of Within-Subjects Effects
Measure:	MEASURE_1
Source		Type III Sum of Squares	df	Mean Square	F	Sig.	Partial Eta Squared
Difficulty	Sphericity Assumed	557.719	3	185.906	2.37795	0.0721378	0.0453998
	Greenhouse-Geisser	557.719	2.40734	231.674	2.37795	0.0865304	0.0453998
	Huynh-Feldt	557.719	2.58825	215.481	2.37795	0.0818596	0.0453998
	Lower-bound	557.719	1	557.719	2.37795	0.129365	0.0453998
Difficulty * Group	Sphericity Assumed	2325.03	3	775.009	9.91324	5.29413e-06	0.16546
	Greenhouse-Geisser	2325.03	2.40734	965.808	9.91324	3.31862e-05	0.16546
	Huynh-Feldt	2325.03	2.58825	898.301	9.91324	1.89252e-05	0.16546
	Lower-bound	2325.03	1	2325.03	9.91324	0.00276696	0.16546
Error(Difficulty)	Sphericity Assumed	11726.9	150	78.1792
	Greenhouse-Geisser	11726.9	120.367	97.4261
	Huynh-Feldt	11726.9	129.412	90.6164
	Lower-bound	11726.9	50	234.538
Orientation	Sphericity Assumed	24784.9	1	24784.9	571.758	5.02884e-29	0.919583
	Greenhouse-Geisser	24784.9	1	24784.9	571.758	5.02884e-29	0.919583
	Huynh-Feldt	24784.9	1	24784.9	571.758	5.02884e-29	0.919583
	Lower-bound	24784.9	1	24784.9	571.758	5.02884e-29	0.919583
Orientation * Group	Sphericity Assumed	1724.54	1	1724.54	39.7831	7.26885e-08	0.443102
	Greenhouse-Geisser	1724.54	1	1724.54	39.7831	7.26885e-08	0.443102
	Huynh-Feldt	1724.54	1	1724.54	39.7831	7.26885e-08	0.443102
	Lower-bound	1724.54	1	1724.54	39.7831	7.26885e-08	0.443102
Error(Orientation)	Sphericity Assumed	2167.43	50	43.3486
	Greenhouse-Geisser	2167.43	50	43.3486
	Huynh-Feldt	2167.43	50	43.3486
	Lower-bound	2167.43	50	43.3486
Difficulty * Orientation	Sphericity Assumed	1130.97	3	376.99	7.37019	0.000121915	0.128467
	Greenhouse-Geisser	1130.97	2.54115	445.062	7.37019	0.000323724	0.128467
	Huynh-Feldt	1130.97	2.74216	412.437	7.37019	0.000210886	0.128467
	Lower-bound	1130.97	1	1130.97	7.37019	0.00907772	0.128467
Difficulty * Orientation * Group	Sphericity Assumed	982.065	3	327.355	6.39983	0.000414316	0.113472
	Greenhouse-Geisser	982.065	2.54115	386.465	6.39983	0.000928604	0.113472
	Huynh-Feldt	982.065	2.74216	358.135	6.39983	0.000651606	0.113472
	Lower-bound	982.065	1	982.065	6.39983	0.0146105	0.113472
Error(Difficulty*Orientation)	Sphericity Assumed	7672.59	150	51.1506
	Greenhouse-Geisser	7672.59	127.057	60.3868
	Huynh-Feldt	7672.59	137.108	55.9602
	Lower-bound	7672.59	50	153.452
Tests of Within-Subjects Contrasts
Measure:	MEASURE_1
Source			Type III Sum of Squares	df	Mean Square	F	Sig.	Partial Eta Squared
Difficulty	Level 1 vs. Level 4		542.769	1	542.769	4.15513	0.0468145	0.0767265
	Level 2 vs. Level 4		69.2308	1	69.2308	1.01315	0.318995	0.0198606
	Level 3 vs. Level 4		103.889	1	103.889	1.80491	0.185186	0.0348405
Difficulty * Group	Level 1 vs. Level 4		2068.92	1	2068.92	15.8385	0.000223152	0.240566
	Level 2 vs. Level 4		1270.17	1	1270.17	18.5883	7.61384e-05	0.271013
	Level 3 vs. Level 4		495.389	1	495.389	8.60657	0.00504501	0.146853
Error(Difficulty)	Level 1 vs. Level 4		6531.31	50	130.626
	Level 2 vs. Level 4		3416.6	50	68.3319
	Level 3 vs. Level 4		2877.97	50	57.5594
Orientation		Level 1 vs. Level 2	12392.5	1	12392.5	571.758	5.02884e-29	0.919583
Orientation * Group		Level 1 vs. Level 2	862.27	1	862.27	39.7831	7.26885e-08	0.443102
Error(Orientation)		Level 1 vs. Level 2	1083.71	50	21.6743
Difficulty * Orientation	Level 1 vs. Level 4	Level 1 vs. Level 2	3107.77	1	3107.77	11.0691	0.00165157	0.181256
	Level 2 vs. Level 4	Level 1 vs. Level 2	3169.92	1	3169.92	18.9291	6.68729e-05	0.274617
	Level 3 vs. Level 4	Level 1 vs. Level 2	498.481	1	498.481	3.15856	0.0816129	0.0594176
Difficulty * Orientation * Group	Level 1 vs. Level 4	Level 1 vs. Level 2	2806.23	1	2806.23	9.99512	0.00266642	0.166599
	Level 2 vs. Level 4	Level 1 vs. Level 2	3076.92	1	3076.92	18.3737	8.26505e-05	0.268725
	Level 3 vs. Level 4	Level 1 vs. Level 2	1391.56	1	1391.56	8.81742	0.0045729	0.149912
Error(Difficulty*Orientation)	Level 1 vs. Level 4	Level 1 vs. Level 2	14038	50	280.76
	Level 2 vs. Level 4	Level 1 vs. Level 2	8373.15	50	167.463
	Level 3 vs. Level 4	Level 1 vs. Level 2	7890.96	50	157.819
Levene's Test of Equality of Error Variancesa
	F	df1	df2	Sig.
Accuracy_Very Hard Upright	5.66951	1	50	0.021112
Accuracy_Very Hard Inverted	0.0870429	1	50	0.769192
Accuracy_Hard Upright	0.112673	1	50	0.738526
Accuracy_Hard Inverted	0.219344	1	50	0.641576
Accuracy_Easy Upright	4.83996	1	50	0.0324569
Accuract_Easy Inverted	0.011051	1	50	0.916698
Accuracy_Very Easy Upright	1.00054	1	50	0.321996
Accuracy_Very Easy Inverted	4.90346	1	50	0.0313903
Tests the null hypothesis that the error variance of the dependent variable is equal across groups.
a. Design: Intercept + Group Within Subjects Design: Difficulty + Orientation + Difficulty * Orientation
Tests of Between-Subjects Effects
Measure:	MEASURE_1
Transformed Variable:	Average
Source	Type III Sum of Squares	df	Mean Square	F	Sig.	Partial Eta Squared
Intercept	284327	1	284327	20289.9	6.55155e-67	0.997542
Group	491.539	1	491.539	35.0768	2.88701e-07	0.412295
Error	700.662	50	14.0132
Estimated Marginal Means
1. Grand Mean
Measure:	MEASURE_1
Mean	Std. Error	95% Confidence Interval
		Lower Bound	Upper Bound
73.9447	0.51912	72.902	74.9874
2. DCQ Group
Estimates
Measure:	MEASURE_1
DCQ Group	Mean	Std. Error	95% Confidence Interval
			Lower Bound	Upper Bound
Low	70.8702	0.734146	69.3956	72.3448
High	77.0192	0.734146	75.5447	78.4938
Pairwise Comparisons
Measure:	MEASURE_1
(I) DCQ Group		Mean Difference (I-J)	Std. Error	Sig.b	95% Confidence Interval for Differenceb
					Lower Bound	Upper Bound
Low	High	-6.149*	1.03824	2.88701e-07	-8.2344	-4.06367
High	Low	6.149*	1.03824	2.88701e-07	4.06367	8.2344
Based on estimated marginal means
*. The mean difference is significant at the
b. Adjustment for multiple comparisons: Sidak.
Univariate Tests
Measure:	MEASURE_1
	Sum of Squares	df	Mean Square	F	Sig.	Partial Eta Squared
Contrast	491.539	1	491.539	35.0768	2.88701e-07	0.412295
Error	700.662	50	14.0132
The F tests the effect of DCQ Group. This test is based on the linearly independent pairwise comparisons among the estimated marginal means.
3. Difficulty
Estimates
Measure:	MEASURE_1
Difficulty	Mean	Std. Error	95% Confidence Interval
			Lower Bound	Upper Bound
1	72.1635	1.18699	69.7793	74.5476
2	74.2404	0.720979	72.7923	75.6885
3	73.9808	0.685474	72.604	75.3576
4	75.3942	0.966688	73.4526	77.3359
Pairwise Comparisons
Measure:	MEASURE_1
(I) Difficulty		Mean Difference (I-J)	Std. Error	Sig.a	95% Confidence Interval for Differencea
					Lower Bound	Upper Bound
1	2	-2.07692	1.2177	0.44799	-5.4125	1.25865
	3	-1.81731	1.24661	0.625895	-5.23207	1.59745
	4	-3.23077	1.58494	0.249995	-7.57231	1.11077
2	1	2.07692	1.2177	0.44799	-1.25865	5.4125
	3	0.259615	1.0251	0.999938	-2.54839	3.06762
	4	-1.15385	1.14633	0.900252	-4.29393	1.98624
3	1	1.81731	1.24661	0.625895	-1.59745	5.23207
	2	-0.259615	1.0251	0.999938	-3.06762	2.54839
	4	-1.41346	1.0521	0.707349	-4.29542	1.46849
4	1	3.23077	1.58494	0.249995	-1.11077	7.57231
	2	1.15385	1.14633	0.900252	-1.98624	4.29393
	3	1.41346	1.0521	0.707349	-1.46849	4.29542
Based on estimated marginal means
a. Adjustment for multiple comparisons: Sidak.
Multivariate Tests
	Value	F	Hypothesis df	Error df	Sig.	Partial Eta Squared
Pillai's trace	0.0803516	1.398a	3	48	0.254858	0.0803516
Wilks' lambda	0.919648	1.398a	3	48	0.254858	0.0803516
Hotelling's trace	0.0873721	1.398a	3	48	0.254858	0.0803516
Roy's largest root	0.0873721	1.398a	3	48	0.254858	0.0803516
Each F tests the multivariate effect of Difficulty. These tests are based on the linearly independent pairwise comparisons among the estimated marginal means.
a. Exact statistic
4. Orientation
Estimates
Measure:	MEASURE_1
Orientation	Mean	Std. Error	95% Confidence Interval
			Lower Bound	Upper Bound
1	81.6635	0.633643	80.3908	82.9362
2	66.226	0.58811	65.0447	67.4072
Pairwise Comparisons
Measure:	MEASURE_1
(I) Orientation		Mean Difference (I-J)	Std. Error	Sig.b	95% Confidence Interval for Differenceb
					Lower Bound	Upper Bound
1	2	15.438*	0.645611	0	14.1408	16.7342
2	1	-15.438*	0.645611	0	-16.7342	-14.1408
Based on estimated marginal means
*. The mean difference is significant at the
b. Adjustment for multiple comparisons: Sidak.
Multivariate Tests
	Value	F	Hypothesis df	Error df	Sig.	Partial Eta Squared
Pillai's trace	0.919583	571.758a	1	50	5.02884e-29	0.919583
Wilks' lambda	0.0804171	571.758a	1	50	5.02884e-29	0.919583
Hotelling's trace	11.4352	571.758a	1	50	5.02884e-29	0.919583
Roy's largest root	11.4352	571.758a	1	50	5.02884e-29	0.919583
Each F tests the multivariate effect of Orientation. These tests are based on the linearly independent pairwise comparisons among the estimated marginal means.
a. Exact statistic
5. DCQ Group * Difficulty
Measure:	MEASURE_1
DCQ Group		Mean	Std. Error	95% Confidence Interval
				Lower Bound	Upper Bound
Low	1	66.3654	1.67865	62.9937	69.7371
	2	69.8077	1.01962	67.7597	71.8557
	3	71.4038	0.969406	69.4567	73.351
	4	75.9038	1.3671	73.1579	78.6498
High	1	77.9615	1.67865	74.5899	81.3332
	2	78.6731	1.01962	76.6251	80.721
	3	76.5577	0.969406	74.6106	78.5048
	4	74.8846	1.3671	72.1387	77.6305
6. DCQ Group * Orientation
Measure:	MEASURE_1
DCQ Group		Mean	Std. Error	95% Confidence Interval
				Lower Bound	Upper Bound
Low	1	80.625	0.896106	78.8251	82.4249
	2	61.1154	0.831714	59.4448	62.7859
High	1	82.7019	0.896106	80.902	84.5018
	2	71.3365	0.831714	69.666	73.0071
7. Difficulty * Orientation
Measure:	MEASURE_1
Difficulty		Mean	Std. Error	95% Confidence Interval
				Lower Bound	Upper Bound
1	1	78.3462	1.63143	75.0693	81.623
	2	65.9808	1.18791	63.5948	68.3668
2	1	80.3846	0.916095	78.5446	82.2246
	2	68.0962	0.880164	66.3283	69.864
3	1	82.4808	1.0686	80.3344	84.6271
	2	65.4808	0.914714	63.6435	67.318
4	1	85.4423	1.21826	82.9954	87.8893
	2	65.3462	1.14081	63.0548	67.6375
8. DCQ Group * Difficulty * Orientation
Measure:	MEASURE_1
DCQ Group			Mean	Std. Error	95% Confidence Interval
					Lower Bound	Upper Bound
Low	1	1	75.7308	2.30719	71.0966	80.3649
		2	57	1.67996	53.6257	60.3743
	2	1	79.3077	1.29555	76.7055	81.9099
		2	60.3077	1.24474	57.8076	62.8078
	3	1	82	1.51123	78.9646	85.0354
		2	60.8077	1.2936	58.2094	63.406
	4	1	85.4615	1.72288	82.001	88.922
		2	66.3462	1.61335	63.1056	69.5867
High	1	1	80.9615	2.30719	76.3274	85.5957
		2	74.9615	1.67996	71.5872	78.3358
	2	1	81.4615	1.29555	78.8593	84.0637
		2	75.8846	1.24474	73.3845	78.3848
	3	1	82.9615	1.51123	79.9261	85.9969
		2	70.1538	1.2936	67.5556	72.7521
	4	1	85.4231	1.72288	81.9626	88.8836
		2	64.3462	1.61335	61.1056	67.5867
Profile Plots
Difficulty * Orientation * DCQ Group
Difficulty * DCQ Group * Orientation
GLM RTVH_Upright RTVH_Inverted RTH_Upright RTH_Inverted RTE_Upright RTE_Inverted RTVE_Upright
RTVE_Inverted BY Group
/WSFACTOR=Difficulty 4 Simple Orientation 2 Simple
/METHOD=SSTYPE(3)
/PLOT=PROFILE(Difficulty*Orientation*Group Difficulty*Group*Orientation)
/EMMEANS=TABLES(OVERALL)
/EMMEANS=TABLES(Group) COMPARE ADJ(SIDAK)
/EMMEANS=TABLES(Difficulty) COMPARE ADJ(SIDAK)
/EMMEANS=TABLES(Orientation) COMPARE ADJ(SIDAK)
/EMMEANS=TABLES(Group*Difficulty)
/EMMEANS=TABLES(Group*Orientation)
/EMMEANS=TABLES(Difficulty*Orientation)
/EMMEANS=TABLES(Group*Difficulty*Orientation)
/PRINT=DESCRIPTIVE ETASQ HOMOGENEITY
/CRITERIA=ALPHA(.05)
/WSDESIGN=Difficulty Orientation Difficulty*Orientation
/DESIGN=Group.
General Linear Model 4
Notes
Output Created		17-AUG-2017 19:07:23
Comments
Input	Data	/Users/sakshidhir/Documents/Uni/2017/Honours Project/DATA_ANALYSIS.sav
	Active Dataset	DataSet1
	Filter	<none>
	Weight	<none>
	Split File	<none>
	N of Rows in Working Data File	52
Missing Value Handling	Definition of Missing	User-defined missing values are treated as missing.
	Cases Used	Statistics are based on all cases with valid data for all variables in the model.
Syntax		GLM RTVH_Upright RTVH_Inverted RTH_Upright RTH_Inverted RTE_Upright RTE_Inverted RTVE_Upright RTVE_Inverted BY Group /WSFACTOR=Difficulty 4 Simple Orientation 2 Simple /METHOD=SSTYPE(3) /PLOT=PROFILE(Difficulty*Orientation*Group Difficulty*Group*Orientation) /EMMEANS=TABLES(OVERALL) /EMMEANS=TABLES(Group) COMPARE ADJ(SIDAK) /EMMEANS=TABLES(Difficulty) COMPARE ADJ(SIDAK) /EMMEANS=TABLES(Orientatio…
Resources	Processor Time	00:00:00.66
	Elapsed Time	00:00:01.00
[DataSet1] /Users/sakshidhir/Documents/Uni/2017/Honours Project/DATA_ANALYSIS.sav
Within-Subjects Factors
Measure:	MEASURE_1
Difficulty		Dependent Variable
1	1	RTVH_Upright
	2	RTVH_Inverted
2	1	RTH_Upright
	2	RTH_Inverted
3	1	RTE_Upright
	2	RTE_Inverted
4	1	RTVE_Upright
	2	RTVE_Inverted
Between-Subjects Factors
		Value Label	N
DCQ Group	1.00	Low	26
	2.00	High	26
Descriptive Statistics
DCQ Group		Mean	Std. Deviation	N
RT_Very Hard Upright	Low	744.538	146.597	26
	High	796.538	137.514	26
	Total	770.538	143.156	52
RT_Very Hard Inverted	Low	809.769	138.164	26
	High	770.346	154.177	26
	Total	790.058	146.307	52
RT_Hard Upright	Low	746.654	162.994	26
	High	713.615	155.319	26
	Total	730.135	158.514	52
RT_Hard Inverted	Low	732.885	137.908	26
	High	768.192	131.535	26
	Total	750.538	134.617	52
RT_Easy Upright	Low	723.115	122.645	26
	High	738.077	161.863	26
	Total	730.596	142.384	52
RT_Easy Inverted	Low	783.038	150.437	26
	High	778.962	129.72	26
	Total	781	139.092	52
RT_Very Easy Upright	Low	759.308	125.158	26
	High	752.654	139.201	26
	Total	755.981	131.105	52
RT_Very Easy Inverted	Low	723.077	129.685	26
	High	772	126.126	26
	Total	747.538	129.043	52
Box's Test of Equality of Covariance Matricesa
Box's M	62.162
F	1.42963
df1	36
df2	8412.13
Sig.	0.046131
Tests the null hypothesis that the observed covariance matrices of the dependent variables are equal across groups.
a. Design: Intercept + Group Within Subjects Design: Difficulty + Orientation + Difficulty * Orientation
Multivariate Testsa
Effect		Value	F	Hypothesis df	Error df	Sig.	Partial Eta Squared
Difficulty	Pillai's Trace	0.0831663	1.451b	3	48	0.23961	0.0831663
	Wilks' Lambda	0.916834	1.451b	3	48	0.23961	0.0831663
	Hotelling's Trace	0.0907103	1.451b	3	48	0.23961	0.0831663
	Roy's Largest Root	0.0907103	1.451b	3	48	0.23961	0.0831663
Difficulty * Group	Pillai's Trace	0.00619367	.100b	3	48	0.959784	0.00619367
	Wilks' Lambda	0.993806	.100b	3	48	0.959784	0.00619367
	Hotelling's Trace	0.00623227	.100b	3	48	0.959784	0.00619367
	Roy's Largest Root	0.00623227	.100b	3	48	0.959784	0.00619367
Orientation	Pillai's Trace	0.0410627	2.141b	1	50	0.149662	0.0410627
	Wilks' Lambda	0.958937	2.141b	1	50	0.149662	0.0410627
	Hotelling's Trace	0.0428211	2.141b	1	50	0.149662	0.0410627
	Roy's Largest Root	0.0428211	2.141b	1	50	0.149662	0.0410627
Orientation * Group	Pillai's Trace	0.000289239	.014b	1	50	0.904747	0.000289239
	Wilks' Lambda	0.999711	.014b	1	50	0.904747	0.000289239
	Hotelling's Trace	0.000289322	.014b	1	50	0.904747	0.000289239
	Roy's Largest Root	0.000289322	.014b	1	50	0.904747	0.000289239
Difficulty * Orientation	Pillai's Trace	0.067385	1.156b	3	48	0.336257	0.067385
	Wilks' Lambda	0.932615	1.156b	3	48	0.336257	0.067385
	Hotelling's Trace	0.0722539	1.156b	3	48	0.336257	0.067385
	Roy's Largest Root	0.0722539	1.156b	3	48	0.336257	0.067385
Difficulty * Orientation * Group	Pillai's Trace	0.0952562	1.685b	3	48	0.182792	0.0952562
	Wilks' Lambda	0.904744	1.685b	3	48	0.182792	0.0952562
	Hotelling's Trace	0.105285	1.685b	3	48	0.182792	0.0952562
	Roy's Largest Root	0.105285	1.685b	3	48	0.182792	0.0952562
a. Design: Intercept + Group Within Subjects Design: Difficulty + Orientation + Difficulty * Orientation
b. Exact statistic
Mauchly's Test of Sphericitya
Measure:	MEASURE_1
Within Subjects Effect	Mauchly's W	Approx. Chi-Square	df	Sig.	Epsilonb
					Greenhouse-Geisser	Huynh-Feldt	Lower-bound
Difficulty	0.952882	2.35155	5	0.798702	0.968577	1	0.333333
Orientation	1	0	0		1	1	1
Difficulty * Orientation	0.842695	8.3388	5	0.138596	0.911322	0.988491	0.333333
Tests the null hypothesis that the error covariance matrix of the orthonormalized transformed dependent variables is proportional to an identity matrix.
a. Design: Intercept + Group Within Subjects Design: Difficulty + Orientation + Difficulty * Orientation
b. May be used to adjust the degrees of freedom for the averaged tests of significance. Corrected tests are displayed in the Tests of Within-Subjects Effects table.
Tests of Within-Subjects Effects
Measure:	MEASURE_1
Source		Type III Sum of Squares	df	Mean Square	F	Sig.	Partial Eta Squared
Difficulty	Sphericity Assumed	88334.3	3	29444.8	1.4947	0.218341	0.0290263
	Greenhouse-Geisser	88334.3	2.90573	30400	1.4947	0.219531	0.0290263
	Huynh-Feldt	88334.3	3	29444.8	1.4947	0.218341	0.0290263
	Lower-bound	88334.3	1	88334.3	1.4947	0.22722	0.0290263
Difficulty * Group	Sphericity Assumed	5931.19	3	1977.06	0.100362	0.959693	0.00200321
	Greenhouse-Geisser	5931.19	2.90573	2041.2	0.100362	0.95638	0.00200321
	Huynh-Feldt	5931.19	3	1977.06	0.100362	0.959693	0.00200321
	Lower-bound	5931.19	1	5931.19	0.100362	0.752715	0.00200321
Error(Difficulty)	Sphericity Assumed	2.95491e+06	150	19699.4
	Greenhouse-Geisser	2.95491e+06	145.287	20338.5
	Huynh-Feldt	2.95491e+06	150	19699.4
	Lower-bound	2.95491e+06	50	59098.3
Orientation	Sphericity Assumed	43583.1	1	43583.1	2.14105	0.149662	0.0410627
	Greenhouse-Geisser	43583.1	1	43583.1	2.14105	0.149662	0.0410627
	Huynh-Feldt	43583.1	1	43583.1	2.14105	0.149662	0.0410627
	Lower-bound	43583.1	1	43583.1	2.14105	0.149662	0.0410627
Orientation * Group	Sphericity Assumed	294.471	1	294.471	0.0144661	0.904747	0.000289239
	Greenhouse-Geisser	294.471	1	294.471	0.0144661	0.904747	0.000289239
	Huynh-Feldt	294.471	1	294.471	0.0144661	0.904747	0.000289239
	Lower-bound	294.471	1	294.471	0.0144661	0.904747	0.000289239
Error(Orientation)	Sphericity Assumed	1.0178e+06	50	20355.9
	Greenhouse-Geisser	1.0178e+06	50	20355.9
	Huynh-Feldt	1.0178e+06	50	20355.9
	Lower-bound	1.0178e+06	50	20355.9
Difficulty * Orientation	Sphericity Assumed	45054.5	3	15018.2	0.714073	0.54504	0.0140804
	Greenhouse-Geisser	45054.5	2.73397	16479.5	0.714073	0.532857	0.0140804
	Huynh-Feldt	45054.5	2.96547	15193	0.714073	0.543518	0.0140804
	Lower-bound	45054.5	1	45054.5	0.714073	0.402121	0.0140804
Difficulty * Orientation * Group	Sphericity Assumed	106830	3	35609.9	1.69315	0.170927	0.0327539
	Greenhouse-Geisser	106830	2.73397	39075	1.69315	0.175872	0.0327539
	Huynh-Feldt	106830	2.96547	36024.5	1.69315	0.171567	0.0327539
	Lower-bound	106830	1	106830	1.69315	0.19915	0.0327539
Error(Difficulty*Orientation)	Sphericity Assumed	3.15476e+06	150	21031.7
	Greenhouse-Geisser	3.15476e+06	136.698	23078.2
	Huynh-Feldt	3.15476e+06	148.274	21276.6
	Lower-bound	3.15476e+06	50	63095.1
Tests of Within-Subjects Contrasts
Measure:	MEASURE_1
Source			Type III Sum of Squares	df	Mean Square	F	Sig.	Partial Eta Squared
Difficulty	Level 1 vs. Level 4		42351.1	1	42351.1	1.86822	0.177793	0.0360186
	Level 2 vs. Level 4		6785.31	1	6785.31	0.330987	0.567659	0.0065762
	Level 3 vs. Level 4		848.077	1	848.077	0.0523108	0.820023	0.00104512
Difficulty * Group	Level 1 vs. Level 4		2865.31	1	2865.31	0.126397	0.723693	0.00252156
	Level 2 vs. Level 4		5200	1	5200	0.253656	0.616725	0.0050475
	Level 3 vs. Level 4		3201.23	1	3201.23	0.197457	0.658699	0.00393361
Error(Difficulty)	Level 1 vs. Level 4		1.13346e+06	50	22669.2
	Level 2 vs. Level 4		1.02501e+06	50	20500.2
	Level 3 vs. Level 4		810613	50	16212.3
Orientation		Level 1 vs. Level 2	21791.5	1	21791.5	2.14105	0.149662	0.0410627
Orientation * Group		Level 1 vs. Level 2	147.236	1	147.236	0.0144661	0.904747	0.000289239
Error(Orientation)		Level 1 vs. Level 2	508898	50	10178
Difficulty * Orientation	Level 1 vs. Level 4	Level 1 vs. Level 2	40656.1	1	40656.1	0.463895	0.498952	0.00919261
	Level 2 vs. Level 4	Level 1 vs. Level 2	43269.2	1	43269.2	0.529556	0.470188	0.0104801
	Level 3 vs. Level 4	Level 1 vs. Level 2	180069	1	180069	3.57306	0.0645272	0.066695
Difficulty * Orientation * Group	Level 1 vs. Level 4	Level 1 vs. Level 2	280917	1	280917	3.20533	0.0794544	0.0602445
	Level 2 vs. Level 4	Level 1 vs. Level 2	2119.69	1	2119.69	0.0259421	0.872691	0.000518573
	Level 3 vs. Level 4	Level 1 vs. Level 2	72376.9	1	72376.9	1.43615	0.236412	0.0279211
Error(Difficulty*Orientation)	Level 1 vs. Level 4	Level 1 vs. Level 2	4.38203e+06	50	87640.7
	Level 2 vs. Level 4	Level 1 vs. Level 2	4.08543e+06	50	81708.5
	Level 3 vs. Level 4	Level 1 vs. Level 2	2.51982e+06	50	50396.4
Levene's Test of Equality of Error Variancesa
	F	df1	df2	Sig.
RT_Very Hard Upright	0.380121	1	50	0.540336
RT_Very Hard Inverted	0.275411	1	50	0.602044
RT_Hard Upright	0.345791	1	50	0.559152
RT_Hard Inverted	0.431501	1	50	0.514266
RT_Easy Upright	6.39111	1	50	0.0146741
RT_Easy Inverted	0.674482	1	50	0.415392
RT_Very Easy Upright	1.11683	1	50	0.295682
RT_Very Easy Inverted	0.197769	1	50	0.658447
Tests the null hypothesis that the error variance of the dependent variable is equal across groups.
a. Design: Intercept + Group Within Subjects Design: Difficulty + Orientation + Difficulty * Orientation
Tests of Between-Subjects Effects
Measure:	MEASURE_1
Transformed Variable:	Average
Source	Type III Sum of Squares	df	Mean Square	F	Sig.	Partial Eta Squared
Intercept	2.98023e+07	1	2.98023e+07	14174.6	5.00315e-63	0.996485
Group	939.25	1	939.25	0.446728	0.506967	0.00885543
Error	105126	50	2102.51
Estimated Marginal Means
1. Grand Mean
Measure:	MEASURE_1
Mean	Std. Error	95% Confidence Interval
		Lower Bound	Upper Bound
757.048	6.35869	744.276	769.82
2. DCQ Group
Estimates
Measure:	MEASURE_1
DCQ Group	Mean	Std. Error	95% Confidence Interval
			Lower Bound	Upper Bound
Low	752.798	8.99254	734.736	770.86
High	761.298	8.99254	743.236	779.36
Pairwise Comparisons
Measure:	MEASURE_1
(I) DCQ Group		Mean Difference (I-J)	Std. Error	Sig.a	95% Confidence Interval for Differencea
					Lower Bound	Upper Bound
Low	High	-8.5	12.7174	0.506967	-34.0436	17.0436
High	Low	8.5	12.7174	0.506967	-17.0436	34.0436
Based on estimated marginal means
a. Adjustment for multiple comparisons: Sidak.
Univariate Tests
Measure:	MEASURE_1
	Sum of Squares	df	Mean Square	F	Sig.	Partial Eta Squared
Contrast	939.25	1	939.25	0.446728	0.506967	0.00885543
Error	105126	50	2102.51
The F tests the effect of DCQ Group. This test is based on the linearly independent pairwise comparisons among the estimated marginal means.
3. Difficulty
Estimates
Measure:	MEASURE_1
Difficulty	Mean	Std. Error	95% Confidence Interval
			Lower Bound	Upper Bound
1	780.298	14.2393	751.698	808.899
2	740.337	13.0286	714.168	766.505
3	755.798	13.3794	728.925	782.671
4	751.76	13.3594	724.926	778.593
Pairwise Comparisons
Measure:	MEASURE_1
(I) Difficulty		Mean Difference (I-J)	Std. Error	Sig.a	95% Confidence Interval for Differencea
					Lower Bound	Upper Bound
1	2	39.9615	19.0472	0.222012	-12.2135	92.1365
	3	24.5	19.5737	0.768687	-29.1171	78.1171
	4	28.5385	20.8793	0.691052	-28.6551	85.732
2	1	-39.9615	19.0472	0.222012	-92.1365	12.2135
	3	-15.4615	19.6247	0.967296	-69.2185	38.2954
	4	-11.4231	19.8554	0.993469	-65.8118	42.9656
3	1	-24.5	19.5737	0.768687	-78.1171	29.1171
	2	15.4615	19.6247	0.967296	-38.2954	69.2185
	4	4.03846	17.6571	0.999966	-44.3287	52.4057
4	1	-28.5385	20.8793	0.691052	-85.732	28.6551
	2	11.4231	19.8554	0.993469	-42.9656	65.8118
	3	-4.03846	17.6571	0.999966	-52.4057	44.3287
Based on estimated marginal means
a. Adjustment for multiple comparisons: Sidak.
Multivariate Tests
	Value	F	Hypothesis df	Error df	Sig.	Partial Eta Squared
Pillai's trace	0.0831663	1.451a	3	48	0.23961	0.0831663
Wilks' lambda	0.916834	1.451a	3	48	0.23961	0.0831663
Hotelling's trace	0.0907103	1.451a	3	48	0.23961	0.0831663
Roy's largest root	0.0907103	1.451a	3	48	0.23961	0.0831663
Each F tests the multivariate effect of Difficulty. These tests are based on the linearly independent pairwise comparisons among the estimated marginal means.
a. Exact statistic
4. Orientation
Estimates
Measure:	MEASURE_1
Orientation	Mean	Std. Error	95% Confidence Interval
			Lower Bound	Upper Bound
1	746.812	9.90137	726.925	766.7
2	767.284	8.98296	749.241	785.326
Pairwise Comparisons
Measure:	MEASURE_1
(I) Orientation		Mean Difference (I-J)	Std. Error	Sig.a	95% Confidence Interval for Differencea
					Lower Bound	Upper Bound
1	2	-20.4712	13.9904	0.149662	-48.5716	7.62929
2	1	20.4712	13.9904	0.149662	-7.62929	48.5716
Based on estimated marginal means
a. Adjustment for multiple comparisons: Sidak.
Multivariate Tests
	Value	F	Hypothesis df	Error df	Sig.	Partial Eta Squared
Pillai's trace	0.0410627	2.141a	1	50	0.149662	0.0410627
Wilks' lambda	0.958937	2.141a	1	50	0.149662	0.0410627
Hotelling's trace	0.0428211	2.141a	1	50	0.149662	0.0410627
Roy's largest root	0.0428211	2.141a	1	50	0.149662	0.0410627
Each F tests the multivariate effect of Orientation. These tests are based on the linearly independent pairwise comparisons among the estimated marginal means.
a. Exact statistic
5. DCQ Group * Difficulty
Measure:	MEASURE_1
DCQ Group		Mean	Std. Error	95% Confidence Interval
				Lower Bound	Upper Bound
Low	1	777.154	20.1375	736.707	817.601
	2	739.769	18.4252	702.761	776.777
	3	753.077	18.9213	715.072	791.081
	4	741.192	18.893	703.245	779.14
High	1	783.442	20.1375	742.995	823.89
	2	740.904	18.4252	703.896	777.912
	3	758.519	18.9213	720.515	796.524
	4	762.327	18.893	724.379	800.275
6. DCQ Group * Orientation
Measure:	MEASURE_1
DCQ Group		Mean	Std. Error	95% Confidence Interval
				Lower Bound	Upper Bound
Low	1	743.404	14.0027	715.279	771.529
	2	762.192	12.7038	736.676	787.709
High	1	750.221	14.0027	722.096	778.346
	2	772.375	12.7038	746.859	797.891
7. Difficulty * Orientation
Measure:	MEASURE_1
Difficulty		Mean	Std. Error	95% Confidence Interval
				Lower Bound	Upper Bound
1	1	770.538	19.7097	730.95	810.126
	2	790.058	20.3006	749.283	830.833
2	1	730.135	22.0774	685.791	774.478
	2	750.538	18.6877	713.003	788.074
3	1	730.596	19.9136	690.599	770.594
	2	781	19.4784	741.876	820.124
4	1	755.981	18.3559	719.112	792.85
	2	747.538	17.739	711.909	783.168
8. DCQ Group * Difficulty * Orientation
Measure:	MEASURE_1
DCQ Group			Mean	Std. Error	95% Confidence Interval
					Lower Bound	Upper Bound
Low	1	1	744.538	27.8737	688.553	800.524
		2	809.769	28.7093	752.105	867.434
	2	1	746.654	31.2222	683.942	809.365
		2	732.885	26.4284	679.802	785.968
	3	1	723.115	28.162	666.55	779.681
		2	783.038	27.5467	727.709	838.368
	4	1	759.308	25.9591	707.167	811.448
		2	723.077	25.0867	672.689	773.465
High	1	1	796.538	27.8737	740.553	852.524
		2	770.346	28.7093	712.682	828.011
	2	1	713.615	31.2222	650.904	776.327
		2	768.192	26.4284	715.109	821.275
	3	1	738.077	28.162	681.512	794.642
		2	778.962	27.5467	723.632	834.291
	4	1	752.654	25.9591	700.513	804.794
		2	772	25.0867	721.612	822.388
Profile Plots
Difficulty * Orientation * DCQ Group
Difficulty * DCQ Group * Orientation
