# Supplementary material for: Parameters of visual processing abnormalities in adults with body image concerns
Source: PLoS One. 2018 Nov 26;13(11):e0207585. doi: 10.1371/journal.pone.0207585 (PMC6261110; doi:10.1371/journal.pone.0207585)
Supplement: S3 Data — (XLSX) [file pone.0207585.s003.xlsx]

## Sheet: Sheet1
GLM Accuracy by Group Orientation
/EMMEANS = TABLES(group) COMPARE ADJ(BONFERRONI)
/EMMEANS = TABLES(Group *Orientation) COMPARE(Group) ADJ(BONFERRONI) /PRINT=ETASQ
/CRITERIA = ALPHA(.05)
/DESIGN = group orientation group*orientation.
General Linear Model
Notes
Output Created		22-AUG-2017 19:46:30
Comments
Input	Data	/Users/sakshidhir/Documents/Uni/2017/Honours Project/Data analysis/DATA_ANALYSIS.sav
	Active Dataset	DataSet1
	Filter	<none>
	Weight	<none>
	Split File	<none>
	N of Rows in Working Data File	422
Missing Value Handling	Definition of Missing	User-defined missing values are treated as missing.
	Cases Used	Statistics are based on all cases with valid data for all variables in the model.
Syntax		GLM Accuracy by Group Orientation /EMMEANS = TABLES(group) COMPARE ADJ(BONFERRONI) /EMMEANS = TABLES(Group *Orientation) COMPARE(Group) ADJ(BONFERRONI) /PRINT=ETASQ /CRITERIA = ALPHA(.05) /DESIGN = group orientation group*orientation.
Resources	Processor Time	00:00:00.02
	Elapsed Time	00:00:00.00
[DataSet1] /Users/sakshidhir/Documents/Uni/2017/Honours Project/Data analysis/DATA_ANALYSIS.sav
Between-Subjects Factors
		Value Label	N
DCQ Group	1.00	Low	208
	2.00	High	208
Orientation	1	Upright	208
	2	Inverted	208
Tests of Between-Subjects Effects
Dependent Variable:	Accuracy scores
Source	Type III Sum of Squares	df	Mean Square	F	Sig.	Partial Eta Squared
Corrected Model	21980.712a	3	7326.9	95.5033	6.12979e-47	0.410173
Intercept	2.14676e+06	1	2.14676e+06	27982.2	0	0.98549
Group	1281.01	1	1281.01	16.6975	5.27067e-05	0.0389493
Orientation	18179.1	1	18179.1	236.957	1.45719e-42	0.365135
Group * Orientation	2520.62	1	2520.62	32.8552	1.92099e-08	0.073856
Error	31608.2	412	76.7189
Total	2200352	416
Corrected Total	53588.9	415
a. R Squared = .410 (Adjusted R Squared = .406)
Estimated Marginal Means
1. DCQ Group
Estimates
Dependent Variable:	Accuracy scores
DCQ Group	Mean	Std. Error	95% Confidence Interval
			Lower Bound	Upper Bound
Low	70.0817	0.607323	68.8879	71.2756
High	73.5913	0.607323	72.3975	74.7852
Pairwise Comparisons
Dependent Variable:	Accuracy scores
(I) DCQ Group		Mean Difference (I-J)	Std. Error	Sig.b	95% Confidence Interval for Differenceb
					Lower Bound	Upper Bound
Low	High	-3.510*	0.858884	5.27067e-05	-5.19796	-1.82127
High	Low	3.510*	0.858884	5.27067e-05	1.82127	5.19796
Based on estimated marginal means
*. The mean difference is significant at the
b. Adjustment for multiple comparisons: Bonferroni.
Univariate Tests
Dependent Variable:	Accuracy scores
	Sum of Squares	df	Mean Square	F	Sig.	Partial Eta Squared
Contrast	1281.01	1	1281.01	16.6975	5.27067e-05	0.0389493
Error	31608.2	412	76.7189
The F tests the effect of DCQ Group. This test is based on the linearly independent pairwise comparisons among the estimated marginal means.
2. DCQ Group * Orientation
Estimates
Dependent Variable:	Accuracy scores
DCQ Group		Mean	Std. Error	95% Confidence Interval
				Lower Bound	Upper Bound
Low	Upright	79.1538	0.858884	77.4655	80.8422
	Inverted	61.0096	0.858884	59.3213	62.698
High	Upright	77.7404	0.858884	76.052	79.4287
	Inverted	69.4423	0.858884	67.754	71.1306
Pairwise Comparisons
Dependent Variable:	Accuracy scores
Orientation			Mean Difference (I-J)	Std. Error	Sig.b	95% Confidence Interval for Differenceb
						Lower Bound	Upper Bound
Upright	Low	High	1.41346	1.21465	0.245226	-0.974213	3.80114
	High	Low	-1.41346	1.21465	0.245226	-3.80114	0.974213
Inverted	Low	High	-8.433*	1.21465	1.50573e-11	-10.8204	-6.04502
	High	Low	8.433*	1.21465	1.50573e-11	6.04502	10.8204
Based on estimated marginal means
*. The mean difference is significant at the
b. Adjustment for multiple comparisons: Bonferroni.
Univariate Tests
Dependent Variable:	Accuracy scores
Orientation		Sum of Squares	df	Mean Square	F	Sig.	Partial Eta Squared
Upright	Contrast	103.889	1	103.889	1.35416	0.245226	0.00327602
	Error	31608.2	412	76.7189
Inverted	Contrast	3697.74	1	3697.74	48.1985	1.50573e-11	0.104734
	Error	31608.2	412	76.7189
Each F tests the simple effects of DCQ Group within each level combination of the other effects shown. These tests are based on the linearly independent pairwise comparisons among the estimated marginal means.
GLM Accuracy by Group Time Orientation
/EMMEANS = TABLES(group) COMPARE ADJ(BONFERRONI)
/EMMEANS = TABLES(Group *Time *Orientation) COMPARE(Group) ADJ(BONFERRONI) /PRINT=ETASQ
/CRITERIA = ALPHA(.05)
/DESIGN = group orientation group*time*orientation.
General Linear Model
Notes
Output Created		22-AUG-2017 19:46:30
Comments
Input	Data	/Users/sakshidhir/Documents/Uni/2017/Honours Project/Data analysis/DATA_ANALYSIS.sav
	Active Dataset	DataSet1
	Filter	<none>
	Weight	<none>
	Split File	<none>
	N of Rows in Working Data File	422
Missing Value Handling	Definition of Missing	User-defined missing values are treated as missing.
	Cases Used	Statistics are based on all cases with valid data for all variables in the model.
Syntax		GLM Accuracy by Group Time Orientation /EMMEANS = TABLES(group) COMPARE ADJ(BONFERRONI) /EMMEANS = TABLES(Group *Time *Orientation) COMPARE(Group) ADJ(BONFERRONI) /PRINT=ETASQ /CRITERIA = ALPHA(.05) /DESIGN = group orientation group*time*orientation.
Resources	Processor Time	00:00:00.03
	Elapsed Time	00:00:00.00
[DataSet1] /Users/sakshidhir/Documents/Uni/2017/Honours Project/Data analysis/DATA_ANALYSIS.sav
Between-Subjects Factors
		Value Label	N
DCQ Group	1.00	Low	208
	2.00	High	208
Presentation Time	1.00	Very long	104
	2.00	Long	104
	3.00	Short	104
	4.00	Very short	104
Orientation	1	Upright	208
	2	Inverted	208
Tests of Between-Subjects Effects
Dependent Variable:	Accuracy scores
Source	Type III Sum of Squares	df	Mean Square	F	Sig.	Partial Eta Squared
Corrected Model	30148.654a	15	2009.91	34.2985	2.00257e-62	0.562592
Intercept	2.14676e+06	1	2.14676e+06	36633.8	0	0.989199
Group	1281.01	1	1281.01	21.86	4.01614e-06	0.0518182
Orientation	18179.1	1	18179.1	310.22	8.17531e-52	0.436794
Group * Time * Orientation	10688.6	13	822.197	14.0305	7.18664e-26	0.313183
Error	23440.2	400	58.6006
Total	2200352	416
Corrected Total	53588.9	415
a. R Squared = .563 (Adjusted R Squared = .546)
Estimated Marginal Means
1. DCQ Group
Estimates
Dependent Variable:	Accuracy scores
DCQ Group	Mean	Std. Error	95% Confidence Interval
			Lower Bound	Upper Bound
Low	70.0817	0.530786	69.0383	71.1252
High	73.5913	0.530786	72.5479	74.6348
Pairwise Comparisons
Dependent Variable:	Accuracy scores
(I) DCQ Group		Mean Difference (I-J)	Std. Error	Sig.b	95% Confidence Interval for Differenceb
					Lower Bound	Upper Bound
Low	High	-3.510*	0.750644	4.01614e-06	-4.98532	-2.03391
High	Low	3.510*	0.750644	4.01614e-06	2.03391	4.98532
Based on estimated marginal means
*. The mean difference is significant at the
b. Adjustment for multiple comparisons: Bonferroni.
Univariate Tests
Dependent Variable:	Accuracy scores
	Sum of Squares	df	Mean Square	F	Sig.	Partial Eta Squared
Contrast	1281.01	1	1281.01	21.86	4.01614e-06	0.0518182
Error	23440.2	400	58.6006
The F tests the effect of DCQ Group. This test is based on the linearly independent pairwise comparisons among the estimated marginal means.
2. DCQ Group * Presentation Time * Orientation
Estimates
Dependent Variable:	Accuracy scores
DCQ Group			Mean	Std. Error	95% Confidence Interval
					Lower Bound	Upper Bound
Low	Very long	Upright	78.6538	1.50129	75.7024	81.6052
		Inverted	62	1.50129	59.0486	64.9514
	Long	Upright	79.2308	1.50129	76.2794	82.1822
		Inverted	60.6923	1.50129	57.7409	63.6437
	Short	Upright	79.8462	1.50129	76.8948	82.7976
		Inverted	58.7308	1.50129	55.7794	61.6822
	Very short	Upright	78.8846	1.50129	75.9332	81.836
		Inverted	62.6154	1.50129	59.664	65.5668
High	Very long	Upright	80.6538	1.50129	77.7024	83.6052
		Inverted	76.6923	1.50129	73.7409	79.6437
	Long	Upright	77	1.50129	74.0486	79.9514
		Inverted	78.9615	1.50129	76.0101	81.9129
	Short	Upright	74.9231	1.50129	71.9717	77.8745
		Inverted	59.7692	1.50129	56.8178	62.7206
	Very short	Upright	78.3846	1.50129	75.4332	81.336
		Inverted	62.3462	1.50129	59.3948	65.2976
Pairwise Comparisons
Dependent Variable:	Accuracy scores
Presentation Time				Mean Difference (I-J)	Std. Error	Sig.b	95% Confidence Interval for Differenceb
							Lower Bound	Upper Bound
Very long	Upright	Low	High	-2	2.12314	0.346761	-6.17391	2.17391
		High	Low	2	2.12314	0.346761	-2.17391	6.17391
	Inverted	Low	High	-14.692*	2.12314	1.80193e-11	-18.8662	-10.5184
		High	Low	14.692*	2.12314	1.80193e-11	10.5184	18.8662
Long	Upright	Low	High	2.23077	2.12314	0.294034	-1.94314	6.40468
		High	Low	-2.23077	2.12314	0.294034	-6.40468	1.94314
	Inverted	Low	High	-18.269*	2.12314	1.76468e-16	-22.4431	-14.0953
		High	Low	18.269*	2.12314	1.76468e-16	14.0953	22.4431
Short	Upright	Low	High	4.923*	2.12314	0.0209109	0.749164	9.09699
		High	Low	-4.923*	2.12314	0.0209109	-9.09699	-0.749164
	Inverted	Low	High	-1.03846	2.12314	0.625028	-5.21237	3.13545
		High	Low	1.03846	2.12314	0.625028	-3.13545	5.21237
Very short	Upright	Low	High	0.5	2.12314	0.813941	-3.67391	4.67391
		High	Low	-0.5	2.12314	0.813941	-4.67391	3.67391
	Inverted	Low	High	0.269231	2.12314	0.899156	-3.90468	4.44314
		High	Low	-0.269231	2.12314	0.899156	-4.44314	3.90468
Based on estimated marginal means
*. The mean difference is significant at the
b. Adjustment for multiple comparisons: Bonferroni.
Univariate Tests
Dependent Variable:	Accuracy scores
Presentation Time			Sum of Squares	df	Mean Square	F	Sig.	Partial Eta Squared
Very long	Upright	Contrast	52	1	52	0.887363	0.346761	0.0022135
		Error	23440.2	400	58.6006
	Inverted	Contrast	2806.23	1	2806.23	47.8874	1.80193e-11	0.106918
		Error	23440.2	400	58.6006
Long	Upright	Contrast	64.6923	1	64.6923	1.10395	0.294034	0.00275229
		Error	23440.2	400	58.6006
	Inverted	Contrast	4338.94	1	4338.94	74.0427	1.76468e-16	0.156194
		Error	23440.2	400	58.6006
Short	Upright	Contrast	315.077	1	315.077	5.37669	0.0209109	0.0132634
		Error	23440.2	400	58.6006
	Inverted	Contrast	14.0192	1	14.0192	0.239234	0.625028	0.000597727
		Error	23440.2	400	58.6006
Very short	Upright	Contrast	3.25	1	3.25	0.0554602	0.813941	0.000138631
		Error	23440.2	400	58.6006
	Inverted	Contrast	0.942308	1	0.942308	0.0160802	0.899156	4.01988e-05
		Error	23440.2	400	58.6006
Each F tests the simple effects of DCQ Group within each level combination of the other effects shown. These tests are based on the linearly independent pairwise comparisons among the estimated marginal means.
GLM Accuracy1 by Group Difficulty Orientation
/EMMEANS = TABLES(group) COMPARE ADJ(BONFERRONI)
/EMMEANS = TABLES(Group *Difficulty *Orientation) COMPARE(Group) ADJ(BONFERRONI) /PRINT=ETASQ
/CRITERIA = ALPHA(.05)
/DESIGN = group orientation group*difficulty*orientation.
General Linear Model
Notes
Output Created		22-AUG-2017 19:46:30
Comments
Input	Data	/Users/sakshidhir/Documents/Uni/2017/Honours Project/Data analysis/DATA_ANALYSIS.sav
	Active Dataset	DataSet1
	Filter	<none>
	Weight	<none>
	Split File	<none>
	N of Rows in Working Data File	422
Missing Value Handling	Definition of Missing	User-defined missing values are treated as missing.
	Cases Used	Statistics are based on all cases with valid data for all variables in the model.
Syntax		GLM Accuracy1 by Group Difficulty Orientation /EMMEANS = TABLES(group) COMPARE ADJ(BONFERRONI) /EMMEANS = TABLES(Group *Difficulty *Orientation) COMPARE(Group) ADJ(BONFERRONI) /PRINT=ETASQ /CRITERIA = ALPHA(.05) /DESIGN = group orientation group*difficulty*orientation.
Resources	Processor Time	00:00:00.03
	Elapsed Time	00:00:00.00
[DataSet1] /Users/sakshidhir/Documents/Uni/2017/Honours Project/Data analysis/DATA_ANALYSIS.sav
Between-Subjects Factors
		Value Label	N
DCQ Group	1.00	Low	208
	2.00	High	208
Difficulty levels	1.00	Very Hard	104
	2.00	Hard	104
	3.00	Easy	104
	4.00	Very Easy	104
Orientation	1	Upright	208
	2	Inverted	208
Tests of Between-Subjects Effects
Dependent Variable:	Accuracy_Difficulty
Source	Type III Sum of Squares	df	Mean Square	F	Sig.	Partial Eta Squared
Corrected Model	35437.536a	15	2362.5	34.7782	4.34168e-63	0.566007
Intercept	2.27461e+06	1	2.27461e+06	33484.4	0	0.988195
Group	3932.31	1	3932.31	57.8873	2.00836e-13	0.126423
Orientation	24784.9	1	24784.9	364.857	2.85857e-58	0.477026
Group * Difficulty * Orientation	6720.32	13	516.948	7.60995	1.67444e-13	0.198283
Error	27172.2	400	67.9305
Total	2337223	416
Corrected Total	62609.7	415
a. R Squared = .566 (Adjusted R Squared = .550)
Estimated Marginal Means
1. DCQ Group
Estimates
Dependent Variable:	Accuracy_Difficulty
DCQ Group	Mean	Std. Error	95% Confidence Interval
			Lower Bound	Upper Bound
Low	70.8702	0.57148	69.7467	71.9937
High	77.0192	0.57148	75.8958	78.1427
Pairwise Comparisons
Dependent Variable:	Accuracy_Difficulty
(I) DCQ Group		Mean Difference (I-J)	Std. Error	Sig.b	95% Confidence Interval for Differenceb
					Lower Bound	Upper Bound
Low	High	-6.149*	0.808194	2.00836e-13	-7.73788	-4.5602
High	Low	6.149*	0.808194	2.00836e-13	4.5602	7.73788
Based on estimated marginal means
*. The mean difference is significant at the
b. Adjustment for multiple comparisons: Bonferroni.
Univariate Tests
Dependent Variable:	Accuracy_Difficulty
	Sum of Squares	df	Mean Square	F	Sig.	Partial Eta Squared
Contrast	3932.31	1	3932.31	57.8873	2.00836e-13	0.126423
Error	27172.2	400	67.9305
The F tests the effect of DCQ Group. This test is based on the linearly independent pairwise comparisons among the estimated marginal means.
2. DCQ Group * Difficulty levels * Orientation
Estimates
Dependent Variable:	Accuracy_Difficulty
DCQ Group			Mean	Std. Error	95% Confidence Interval
					Lower Bound	Upper Bound
Low	Very Hard	Upright	75.7308	1.61639	72.5531	78.9084
		Inverted	57	1.61639	53.8223	60.1777
	Hard	Upright	79.3077	1.61639	76.13	82.4854
		Inverted	60.3077	1.61639	57.13	63.4854
	Easy	Upright	82	1.61639	78.8223	85.1777
		Inverted	60.8077	1.61639	57.63	63.9854
	Very Easy	Upright	85.4615	1.61639	82.2839	88.6392
		Inverted	66.3462	1.61639	63.1685	69.5238
High	Very Hard	Upright	80.9615	1.61639	77.7839	84.1392
		Inverted	74.9615	1.61639	71.7839	78.1392
	Hard	Upright	81.4615	1.61639	78.2839	84.6392
		Inverted	75.8846	1.61639	72.7069	79.0623
	Easy	Upright	82.9615	1.61639	79.7839	86.1392
		Inverted	70.1538	1.61639	66.9762	73.3315
	Very Easy	Upright	85.4231	1.61639	82.2454	88.6008
		Inverted	64.3462	1.61639	61.1685	67.5238
Pairwise Comparisons
Dependent Variable:	Accuracy_Difficulty
Difficulty levels				Mean Difference (I-J)	Std. Error	Sig.b	95% Confidence Interval for Differenceb
							Lower Bound	Upper Bound
Very Hard	Upright	Low	High	-5.231*	2.28592	0.0226434	-9.72468	-0.736855
		High	Low	5.231*	2.28592	0.0226434	0.736855	9.72468
	Inverted	Low	High	-17.962*	2.28592	3.6588e-14	-22.4555	-13.4676
		High	Low	17.962*	2.28592	3.6588e-14	13.4676	22.4555
Hard	Upright	Low	High	-2.15385	2.28592	0.346647	-6.64776	2.34007
		High	Low	2.15385	2.28592	0.346647	-2.34007	6.64776
	Inverted	Low	High	-15.577*	2.28592	3.49674e-11	-20.0708	-11.083
		High	Low	15.577*	2.28592	3.49674e-11	11.083	20.0708
Easy	Upright	Low	High	-0.961538	2.28592	0.674247	-5.45545	3.53238
		High	Low	0.961538	2.28592	0.674247	-3.53238	5.45545
	Inverted	Low	High	-9.346*	2.28592	5.24837e-05	-13.8401	-4.85224
		High	Low	9.346*	2.28592	5.24837e-05	4.85224	13.8401
Very Easy	Upright	Low	High	0.0384615	2.28592	0.986584	-4.45545	4.53238
		High	Low	-0.0384615	2.28592	0.986584	-4.53238	4.45545
	Inverted	Low	High	2	2.28592	0.382141	-2.49391	6.49391
		High	Low	-2	2.28592	0.382141	-6.49391	2.49391
Based on estimated marginal means
*. The mean difference is significant at the
b. Adjustment for multiple comparisons: Bonferroni.
Univariate Tests
Dependent Variable:	Accuracy_Difficulty
Difficulty levels			Sum of Squares	df	Mean Square	F	Sig.	Partial Eta Squared
Very Hard	Upright	Contrast	355.692	1	355.692	5.23612	0.0226434	0.0129212
		Error	27172.2	400	67.9305
	Inverted	Contrast	4194.02	1	4194.02	61.7399	3.6588e-14	0.133711
		Error	27172.2	400	67.9305
Hard	Upright	Contrast	60.3077	1	60.3077	0.887785	0.346647	0.00221455
		Error	27172.2	400	67.9305
	Inverted	Contrast	3154.33	1	3154.33	46.4346	3.49674e-11	0.104012
		Error	27172.2	400	67.9305
Easy	Upright	Contrast	12.0192	1	12.0192	0.176934	0.674247	0.00044214
		Error	27172.2	400	67.9305
	Inverted	Contrast	1135.56	1	1135.56	16.7165	5.24837e-05	0.0401147
		Error	27172.2	400	67.9305
Very Easy	Upright	Contrast	0.0192308	1	0.0192308	0.000283095	0.986584	7.07737e-07
		Error	27172.2	400	67.9305
	Inverted	Contrast	52	1	52	0.765488	0.382141	0.00191007
		Error	27172.2	400	67.9305
Each F tests the simple effects of DCQ Group within each level combination of the other effects shown. These tests are based on the linearly independent pairwise comparisons among the estimated marginal means.
GLM Accuracy1 by Group Orientation
/EMMEANS = TABLES(group) COMPARE ADJ(BONFERRONI)
/EMMEANS = TABLES(Group *Orientation) COMPARE(Group) ADJ(BONFERRONI) /PRINT=ETASQ
/CRITERIA = ALPHA(.05)
/DESIGN = group orientation group*orientation.
General Linear Model
Notes
Output Created		22-AUG-2017 19:51:44
Comments
Input	Data	/Users/sakshidhir/Documents/Uni/2017/Honours Project/Data analysis/DATA_ANALYSIS.sav
	Active Dataset	DataSet1
	Filter	<none>
	Weight	<none>
	Split File	<none>
	N of Rows in Working Data File	422
Missing Value Handling	Definition of Missing	User-defined missing values are treated as missing.
	Cases Used	Statistics are based on all cases with valid data for all variables in the model.
Syntax		GLM Accuracy1 by Group Orientation /EMMEANS = TABLES(group) COMPARE ADJ(BONFERRONI) /EMMEANS = TABLES(Group *Orientation) COMPARE(Group) ADJ(BONFERRONI) /PRINT=ETASQ /CRITERIA = ALPHA(.05) /DESIGN = group orientation group*orientation.
Resources	Processor Time	00:00:00.02
	Elapsed Time	00:00:00.00
[DataSet1] /Users/sakshidhir/Documents/Uni/2017/Honours Project/Data analysis/DATA_ANALYSIS.sav
Between-Subjects Factors
		Value Label	N
DCQ Group	1.00	Low	208
	2.00	High	208
Orientation	1	Upright	208
	2	Inverted	208
Tests of Between-Subjects Effects
Dependent Variable:	Accuracy_Difficulty
Source	Type III Sum of Squares	df	Mean Square	F	Sig.	Partial Eta Squared
Corrected Model	30441.757a	3	10147.3	129.964	2.99059e-59	0.486214
Intercept	2.27461e+06	1	2.27461e+06	29132.7	0	0.986055
Group	3932.31	1	3932.31	50.3641	5.61771e-12	0.108927
Orientation	24784.9	1	24784.9	317.439	4.64076e-53	0.435183
Group * Orientation	1724.54	1	1724.54	22.0875	3.55711e-06	0.0508827
Error	32168	412	78.0776
Total	2337223	416
Corrected Total	62609.7	415
a. R Squared = .486 (Adjusted R Squared = .482)
Estimated Marginal Means
1. DCQ Group
Estimates
Dependent Variable:	Accuracy_Difficulty
DCQ Group	Mean	Std. Error	95% Confidence Interval
			Lower Bound	Upper Bound
Low	70.8702	0.612677	69.6658	72.0746
High	77.0192	0.612677	75.8149	78.2236
Pairwise Comparisons
Dependent Variable:	Accuracy_Difficulty
(I) DCQ Group		Mean Difference (I-J)	Std. Error	Sig.b	95% Confidence Interval for Differenceb
					Lower Bound	Upper Bound
Low	High	-6.149*	0.866456	5.61771e-12	-7.85226	-4.44581
High	Low	6.149*	0.866456	5.61771e-12	4.44581	7.85226
Based on estimated marginal means
*. The mean difference is significant at the
b. Adjustment for multiple comparisons: Bonferroni.
Univariate Tests
Dependent Variable:	Accuracy_Difficulty
	Sum of Squares	df	Mean Square	F	Sig.	Partial Eta Squared
Contrast	3932.31	1	3932.31	50.3641	5.61771e-12	0.108927
Error	32168	412	78.0776
The F tests the effect of DCQ Group. This test is based on the linearly independent pairwise comparisons among the estimated marginal means.
2. DCQ Group * Orientation
Estimates
Dependent Variable:	Accuracy_Difficulty
DCQ Group		Mean	Std. Error	95% Confidence Interval
				Lower Bound	Upper Bound
Low	Upright	80.625	0.866456	78.9218	82.3282
	Inverted	61.1154	0.866456	59.4122	62.8186
High	Upright	82.7019	0.866456	80.9987	84.4051
	Inverted	71.3365	0.866456	69.6333	73.0398
Pairwise Comparisons
Dependent Variable:	Accuracy_Difficulty
Orientation			Mean Difference (I-J)	Std. Error	Sig.b	95% Confidence Interval for Differenceb
						Lower Bound	Upper Bound
Upright	Low	High	-2.07692	1.22535	0.090839	-4.48565	0.331802
	High	Low	2.07692	1.22535	0.090839	-0.331802	4.48565
Inverted	Low	High	-10.221*	1.22535	1.11603e-15	-12.6299	-7.81243
	High	Low	10.221*	1.22535	1.11603e-15	7.81243	12.6299
Based on estimated marginal means
*. The mean difference is significant at the
b. Adjustment for multiple comparisons: Bonferroni.
Univariate Tests
Dependent Variable:	Accuracy_Difficulty
Orientation		Sum of Squares	df	Mean Square	F	Sig.	Partial Eta Squared
Upright	Contrast	224.308	1	224.308	2.87288	0.090839	0.00692473
	Error	32168	412	78.0776
Inverted	Contrast	5432.54	1	5432.54	69.5788	1.11603e-15	0.144481
	Error	32168	412	78.0776
Each F tests the simple effects of DCQ Group within each level combination of the other effects shown. These tests are based on the linearly independent pairwise comparisons among the estimated marginal means.
GET
FILE='/Users/sakshidhir/Documents/Uni/2017/Honours Project/Data analysis/DATA_ANALYSIS.sav'.
DATASET NAME DataSet1 WINDOW=FRONT.
