# Supplementary material for: Parameters of visual processing abnormalities in adults with body image concerns
Source: PLoS One. 2018 Nov 26;13(11):e0207585. doi: 10.1371/journal.pone.0207585 (PMC6261110; doi:10.1371/journal.pone.0207585)
Supplement: S4 Data — (XLSX) [file pone.0207585.s004.xlsx]

## Sheet: Sheet1
SPLIT FILE LAYERED BY Group.
T-TEST GROUPS=Orientation(1 2)
/MISSING=ANALYSIS
/VARIABLES=Accuracy
/CRITERIA=CI(.95).
T-Test
Notes
Output Created		03-JUL-2018 14:59:42
Comments
Input	Data	/Users/sakshidhir/Documents/Uni/2017/Honours Project/Data analysis/DATA_ANALYSIS.sav
	Active Dataset	DataSet3
	Filter	<none>
	Weight	<none>
	Split File	DCQ Group
	N of Rows in Working Data File	416
Missing Value Handling	Definition of Missing	User defined missing values are treated as missing.
	Cases Used	Statistics for each analysis are based on the cases with no missing or out-of-range data for any variable in the analysis.
Syntax		T-TEST GROUPS=Orientation(1 2) /MISSING=ANALYSIS /VARIABLES=Accuracy /CRITERIA=CI(.95).
Resources	Processor Time	00:00:00.01
	Elapsed Time	00:00:00.00
[DataSet3] /Users/sakshidhir/Documents/Uni/2017/Honours Project/Data analysis/DATA_ANALYSIS.sav
Group Statistics
DCQ Group			N	Mean	Std. Deviation	Std. Error Mean
Low	Accuracy scores	Upright	104	79.1538	7.98149	0.78265
		Inverted	104	61.0096	6.06197	0.594425
High	Accuracy scores	Upright	104	77.7404	8.8592	0.868716
		Inverted	104	69.4423	11.311	1.10913
Independent Samples Test
DCQ Group			Levene's Test for Equality of Variances		t-test for Equality of Means
			F	Sig.	t	df	Sig. (2-tailed)	Mean Difference	Std. Error Difference	95% Confidence Interval of the Difference
										Lower	Upper
Low	Accuracy scores	Equal variances assumed	10.3245	0.00152369	18.4619	206	1.4943e-45	18.1442	0.982793	16.2066	20.0819
		Equal variances not assumed			18.4619	192.162	1.9297e-44	18.1442	0.982793	16.2058	20.0827
High	Accuracy scores	Equal variances assumed	11.3744	0.000889385	5.88999	206	1.5533e-08	8.29808	1.40884	5.52047	11.0757
		Equal variances not assumed			5.88999	194.819	1.66878e-08	8.29808	1.40884	5.51953	11.0766
T-TEST GROUPS=Group(1 2)
/MISSING=ANALYSIS
/VARIABLES=differencescore
/CRITERIA=CI(.95).
T-Test
Notes
Output Created		03-JUL-2018 15:02:53
Comments
Input	Data	/Users/sakshidhir/Documents/Uni/2017/Honours Project/Data analysis/DATA_ANALYSIS.sav
	Active Dataset	DataSet3
	Filter	<none>
	Weight	<none>
	Split File	DCQ Group
	N of Rows in Working Data File	416
Missing Value Handling	Definition of Missing	User defined missing values are treated as missing.
	Cases Used	Statistics for each analysis are based on the cases with no missing or out-of-range data for any variable in the analysis.
Syntax		T-TEST GROUPS=Group(1 2) /MISSING=ANALYSIS /VARIABLES=differencescore /CRITERIA=CI(.95).
Resources	Processor Time	00:00:00.00
	Elapsed Time	00:00:00.00
SPLIT FILE LAYERED BY Group.
SPLIT FILE OFF.
T-TEST GROUPS=Group(1 2)
/MISSING=ANALYSIS
/VARIABLES=differencescore
/CRITERIA=CI(.95).
T-Test
Notes
Output Created		03-JUL-2018 15:03:42
Comments
Input	Data	/Users/sakshidhir/Documents/Uni/2017/Honours Project/Data analysis/DATA_ANALYSIS.sav
	Active Dataset	DataSet3
	Filter	<none>
	Weight	<none>
	Split File	<none>
	N of Rows in Working Data File	416
Missing Value Handling	Definition of Missing	User defined missing values are treated as missing.
	Cases Used	Statistics for each analysis are based on the cases with no missing or out-of-range data for any variable in the analysis.
Syntax		T-TEST GROUPS=Group(1 2) /MISSING=ANALYSIS /VARIABLES=differencescore /CRITERIA=CI(.95).
Resources	Processor Time	00:00:00.00
	Elapsed Time	00:00:00.00
Group Statistics
DCQ Group		N	Mean	Std. Deviation	Std. Error Mean
differencescore	Low	26	16.6538	9.9033	1.9422
	High	26	3.96154	9.40843	1.84514
Independent Samples Test
		Levene's Test for Equality of Variances		t-test for Equality of Means
		F	Sig.	t	df	Sig. (2-tailed)	Mean Difference	Std. Error Difference	95% Confidence Interval of the Difference
									Lower	Upper
differencescore	Equal variances assumed	0.0202538	0.887402	4.73782	50	1.82587e-05	12.6923	2.67893	7.31151	18.0731
	Equal variances not assumed			4.73782	49.8692	1.83391e-05	12.6923	2.67893	7.31116	18.0735
COMPUTE differencescoreL=AL_Upright - AL_Inverted.
EXECUTE.
T-TEST GROUPS=Group(1 2)
/MISSING=ANALYSIS
/VARIABLES=differencescoreL
/CRITERIA=CI(.95).
T-Test
Notes
Output Created		03-JUL-2018 15:46:47
Comments
Input	Data	/Users/sakshidhir/Documents/Uni/2017/Honours Project/Data analysis/DATA_ANALYSIS.sav
	Active Dataset	DataSet3
	Filter	<none>
	Weight	<none>
	Split File	<none>
	N of Rows in Working Data File	416
Missing Value Handling	Definition of Missing	User defined missing values are treated as missing.
	Cases Used	Statistics for each analysis are based on the cases with no missing or out-of-range data for any variable in the analysis.
Syntax		T-TEST GROUPS=Group(1 2) /MISSING=ANALYSIS /VARIABLES=differencescoreL /CRITERIA=CI(.95).
Resources	Processor Time	00:00:00.01
	Elapsed Time	00:00:00.00
Group Statistics
DCQ Group		N	Mean	Std. Deviation	Std. Error Mean
differencescoreL	Low	26	18.5385	10.0408	1.96917
	High	26	-1.96154	14.0385	2.75317
Independent Samples Test
		Levene's Test for Equality of Variances		t-test for Equality of Means
		F	Sig.	t	df	Sig. (2-tailed)	Mean Difference	Std. Error Difference	95% Confidence Interval of the Difference
									Lower	Upper
differencescoreL	Equal variances assumed	2.89637	0.09499	6.0563	50	1.78944e-07	20.5	3.3849	13.7012	27.2988
	Equal variances not assumed			6.0563	45.2729	2.52134e-07	20.5	3.3849	13.6836	27.3164
COMPUTE differencescoreS=AS_Upright - AS_Inverted.
EXECUTE.
T-TEST GROUPS=Group(1 2)
/MISSING=ANALYSIS
/VARIABLES=differencescoreS
/CRITERIA=CI(.95).
T-Test
Notes
Output Created		03-JUL-2018 15:56:03
Comments
Input	Data	/Users/sakshidhir/Documents/Uni/2017/Honours Project/Data analysis/DATA_ANALYSIS.sav
	Active Dataset	DataSet3
	Filter	<none>
	Weight	<none>
	Split File	<none>
	N of Rows in Working Data File	416
Missing Value Handling	Definition of Missing	User defined missing values are treated as missing.
	Cases Used	Statistics for each analysis are based on the cases with no missing or out-of-range data for any variable in the analysis.
Syntax		T-TEST GROUPS=Group(1 2) /MISSING=ANALYSIS /VARIABLES=differencescoreS /CRITERIA=CI(.95).
Resources	Processor Time	00:00:00.01
	Elapsed Time	00:00:00.00
Group Statistics
DCQ Group		N	Mean	Std. Deviation	Std. Error Mean
differencescoreS	Low	26	21.1154	9.23613	1.81135
	High	26	15.1538	13.5873	2.66469
Independent Samples Test
		Levene's Test for Equality of Variances		t-test for Equality of Means
		F	Sig.	t	df	Sig. (2-tailed)	Mean Difference	Std. Error Difference	95% Confidence Interval of the Difference
									Lower	Upper
differencescoreS	Equal variances assumed	2.55075	0.116544	1.85023	50	0.0701934	5.96154	3.22205	-0.510137	12.4332
	Equal variances not assumed			1.85023	44.0387	0.0709962	5.96154	3.22205	-0.531913	12.455
COMPUTE differencescoreVS=AVS_Upright - AVS_Inverted.
EXECUTE.
T-TEST GROUPS=Group(1 2)
/MISSING=ANALYSIS
/VARIABLES=differencescoreVS
/CRITERIA=CI(.95).
T-Test
Notes
Output Created		03-JUL-2018 16:05:24
Comments
Input	Data	/Users/sakshidhir/Documents/Uni/2017/Honours Project/Data analysis/DATA_ANALYSIS.sav
	Active Dataset	DataSet3
	Filter	<none>
	Weight	<none>
	Split File	<none>
	N of Rows in Working Data File	416
Missing Value Handling	Definition of Missing	User defined missing values are treated as missing.
	Cases Used	Statistics for each analysis are based on the cases with no missing or out-of-range data for any variable in the analysis.
Syntax		T-TEST GROUPS=Group(1 2) /MISSING=ANALYSIS /VARIABLES=differencescoreVS /CRITERIA=CI(.95).
Resources	Processor Time	00:00:00.00
	Elapsed Time	00:00:00.00
Group Statistics
DCQ Group		N	Mean	Std. Deviation	Std. Error Mean
differencescoreVS	Low	26	16.2692	12.1146	2.37588
	High	26	16.0385	7.18042	1.4082
Independent Samples Test
		Levene's Test for Equality of Variances		t-test for Equality of Means
		F	Sig.	t	df	Sig. (2-tailed)	Mean Difference	Std. Error Difference	95% Confidence Interval of the Difference
									Lower	Upper
differencescoreVS	Equal variances assumed	3.70268	0.060026	0.0835561	50	0.933743	0.230769	2.76185	-5.31657	5.77811
	Equal variances not assumed			0.0835561	40.6354	0.93382	0.230769	2.76185	-5.34842	5.80996
COMPUTE differencescoreVH=AVH_Upright - AVH_Inverted.
EXECUTE.
T-TEST GROUPS=Group(1 2)
/MISSING=ANALYSIS
/VARIABLES=differencescoreVH
/CRITERIA=CI(.95).
T-Test
Notes
Output Created		03-JUL-2018 16:12:37
Comments
Input	Data	/Users/sakshidhir/Documents/Uni/2017/Honours Project/Data analysis/DATA_ANALYSIS.sav
	Active Dataset	DataSet3
	Filter	<none>
	Weight	<none>
	Split File	<none>
	N of Rows in Working Data File	416
Missing Value Handling	Definition of Missing	User defined missing values are treated as missing.
	Cases Used	Statistics for each analysis are based on the cases with no missing or out-of-range data for any variable in the analysis.
Syntax		T-TEST GROUPS=Group(1 2) /MISSING=ANALYSIS /VARIABLES=differencescoreVH /CRITERIA=CI(.95).
Resources	Processor Time	00:00:00.00
	Elapsed Time	00:00:00.00
Group Statistics
DCQ Group		N	Mean	Std. Deviation	Std. Error Mean
differencescoreVH	Low	26	18.7308	12.2133	2.39522
	High	26	6	10.5754	2.07402
Independent Samples Test
		Levene's Test for Equality of Variances		t-test for Equality of Means
		F	Sig.	t	df	Sig. (2-tailed)	Mean Difference	Std. Error Difference	95% Confidence Interval of the Difference
									Lower	Upper
differencescoreVH	Equal variances assumed	0.416238	0.52177	4.01807	50	0.000197443	12.7308	3.16838	6.36689	19.0947
	Equal variances not assumed			4.01807	48.998	0.000201558	12.7308	3.16838	6.36366	19.0979
DATASET ACTIVATE DataSet3.
SAVE OUTFILE='/Users/sakshidhir/Documents/Uni/2017/Honours Project/Data analysis/DATA_ANALYSIS.sav'
/COMPRESSED.
COMPUTE differencescoreH=AH_Upright - AH_Inverted.
EXECUTE.
T-TEST GROUPS=Group(1 2)
/MISSING=ANALYSIS
/VARIABLES=differencescoreH
/CRITERIA=CI(.95).
T-Test
Notes
Output Created		03-JUL-2018 17:08:52
Comments
Input	Data	/Users/sakshidhir/Documents/Uni/2017/Honours Project/Data analysis/DATA_ANALYSIS.sav
	Active Dataset	DataSet3
	Filter	<none>
	Weight	<none>
	Split File	<none>
	N of Rows in Working Data File	416
Missing Value Handling	Definition of Missing	User defined missing values are treated as missing.
	Cases Used	Statistics for each analysis are based on the cases with no missing or out-of-range data for any variable in the analysis.
Syntax		T-TEST GROUPS=Group(1 2) /MISSING=ANALYSIS /VARIABLES=differencescoreH /CRITERIA=CI(.95).
Resources	Processor Time	00:00:00.01
	Elapsed Time	00:00:00.00
Group Statistics
DCQ Group		N	Mean	Std. Deviation	Std. Error Mean
differencescoreH	Low	26	19	8.25106	1.61817
	High	26	5.57692	7.16756	1.40567
Independent Samples Test
		Levene's Test for Equality of Variances		t-test for Equality of Means
		F	Sig.	t	df	Sig. (2-tailed)	Mean Difference	Std. Error Difference	95% Confidence Interval of the Difference
									Lower	Upper
differencescoreH	Equal variances assumed	0.441856	0.509282	6.26237	50	8.54499e-08	13.4231	2.14345	9.11783	17.7283
	Equal variances not assumed			6.26237	49.0408	9.18287e-08	13.4231	2.14345	9.11574	17.7304
COMPUTE differencescoreE=AE_Upright - AE_Inverted.
EXECUTE.
T-TEST GROUPS=Group(1 2)
/MISSING=ANALYSIS
/VARIABLES=differencescoreE
/CRITERIA=CI(.95).
T-Test
Notes
Output Created		03-JUL-2018 17:12:18
Comments
Input	Data	/Users/sakshidhir/Documents/Uni/2017/Honours Project/Data analysis/DATA_ANALYSIS.sav
	Active Dataset	DataSet3
	Filter	<none>
	Weight	<none>
	Split File	<none>
	N of Rows in Working Data File	416
Missing Value Handling	Definition of Missing	User defined missing values are treated as missing.
	Cases Used	Statistics for each analysis are based on the cases with no missing or out-of-range data for any variable in the analysis.
Syntax		T-TEST GROUPS=Group(1 2) /MISSING=ANALYSIS /VARIABLES=differencescoreE /CRITERIA=CI(.95).
Resources	Processor Time	00:00:00.01
	Elapsed Time	00:00:00.00
Group Statistics
DCQ Group		N	Mean	Std. Deviation	Std. Error Mean
differencescoreE	Low	26	21.1923	7.74607	1.51913
	High	26	12.8077	12.4933	2.45013
Independent Samples Test
		Levene's Test for Equality of Variances		t-test for Equality of Means
		F	Sig.	t	df	Sig. (2-tailed)	Mean Difference	Std. Error Difference	95% Confidence Interval of the Difference
									Lower	Upper
differencescoreE	Equal variances assumed	7.84955	0.00721167	2.90844	50	0.0054059	8.38462	2.88286	2.59422	14.175
	Equal variances not assumed			2.90844	41.7464	0.00579708	8.38462	2.88286	2.56572	14.2035
COMPUTE differencescoreVL=AVL_Upright - AVL_Inverted.
EXECUTE.
T-TEST GROUPS=Group(1 2)
/MISSING=ANALYSIS
/VARIABLES=differencescoreVL
/CRITERIA=CI(.95).
T-Test
Notes
Output Created		03-JUL-2018 17:51:31
Comments
Input	Data	/Users/sakshidhir/Documents/Uni/2017/Honours Project/Data analysis/DATA_ANALYSIS.sav
	Active Dataset	DataSet3
	Filter	<none>
	Weight	<none>
	Split File	<none>
	N of Rows in Working Data File	416
Missing Value Handling	Definition of Missing	User defined missing values are treated as missing.
	Cases Used	Statistics for each analysis are based on the cases with no missing or out-of-range data for any variable in the analysis.
Syntax		T-TEST GROUPS=Group(1 2) /MISSING=ANALYSIS /VARIABLES=differencescoreVL /CRITERIA=CI(.95).
Resources	Processor Time	00:00:00.01
	Elapsed Time	00:00:00.00
Group Statistics
DCQ Group		N	Mean	Std. Deviation	Std. Error Mean
differencescoreVL	Low	26	16.6538	9.9033	1.9422
	High	26	3.96154	9.40843	1.84514
Independent Samples Test
		Levene's Test for Equality of Variances		t-test for Equality of Means
		F	Sig.	t	df	Sig. (2-tailed)	Mean Difference	Std. Error Difference	95% Confidence Interval of the Difference
									Lower	Upper
differencescoreVL	Equal variances assumed	0.0202538	0.887402	4.73782	50	1.82587e-05	12.6923	2.67893	7.31151	18.0731
	Equal variances not assumed			4.73782	49.8692	1.83391e-05	12.6923	2.67893	7.31116	18.0735
COMPUTE differencescoreVE=AVE_Uright - AVE_Inverted.
EXECUTE.
T-TEST GROUPS=Group(1 2)
/MISSING=ANALYSIS
/VARIABLES=differencescoreVE
/CRITERIA=CI(.95).
T-Test
Notes
Output Created		03-JUL-2018 18:03:31
Comments
Input	Data	/Users/sakshidhir/Documents/Uni/2017/Honours Project/Data analysis/DATA_ANALYSIS.sav
	Active Dataset	DataSet3
	Filter	<none>
	Weight	<none>
	Split File	<none>
	N of Rows in Working Data File	416
Missing Value Handling	Definition of Missing	User defined missing values are treated as missing.
	Cases Used	Statistics for each analysis are based on the cases with no missing or out-of-range data for any variable in the analysis.
Syntax		T-TEST GROUPS=Group(1 2) /MISSING=ANALYSIS /VARIABLES=differencescoreVE /CRITERIA=CI(.95).
Resources	Processor Time	00:00:00.00
	Elapsed Time	00:00:00.00
Group Statistics
DCQ Group		N	Mean	Std. Deviation	Std. Error Mean
differencescoreVE	Low	26	19.1154	9.33949	1.83163
	High	26	21.0769	10.1702	1.99455
Independent Samples Test
		Levene's Test for Equality of Variances		t-test for Equality of Means
		F	Sig.	t	df	Sig. (2-tailed)	Mean Difference	Std. Error Difference	95% Confidence Interval of the Difference
									Lower	Upper
differencescoreVE	Equal variances assumed	0.660296	0.420308	-0.724359	50	0.472222	-1.96154	2.70797	-7.40065	3.47757
	Equal variances not assumed			-0.724359	49.6413	0.472246	-1.96154	2.70797	-7.40162	3.47854
DATASET ACTIVATE DataSet3.
SAVE OUTFILE='/Users/sakshidhir/Documents/Uni/2017/Honours Project/Data analysis/DATA_ANALYSIS.sav'
/COMPRESSED.
